# Supplementary material for: Chlorido[1-(diphenyl­phosphan­yl)cobaltocenium]gold(I) hexa­fluoridophosphate
Source: Acta Crystallogr Sect E Struct Rep Online. 2011 May 25;67(Pt 6):m798. doi: 10.1107/S1600536811018769 (PMC3120450; doi:10.1107/S1600536811018769)
Supplement: Supplementary file 2 [file e-67-0m798-Isup2.hkl]

# 
# h,k,l, Fc-squared, Fo-squared, sigma(Fo-squared) and status flag 
# 
data_I
_shelx_title ' t in C2/c' 
_shelx_refln_list_code          4 
_shelx_F_calc_maximum     1178.54 
_exptl_crystal_F_000      2864.00 
_reflns_d_resolution_high  0.8109 
 
loop_ 
 _symmetry_equiv_pos_as_xyz 
 'x, y, z' 
 '-x, y, -z+1/2' 
 'x+1/2, y+1/2, z' 
 '-x+1/2, y+1/2, -z+1/2' 
 '-x, -y, -z' 
 'x, -y, z-1/2' 
 '-x+1/2, -y+1/2, -z' 
 'x+1/2, -y+1/2, z-1/2' 
 
_cell_length_a    11.5565 
_cell_length_b    14.8537 
_cell_length_c    27.9832 
_cell_angle_alpha  90.000 
_cell_angle_beta   97.577 
_cell_angle_gamma  90.000 
 
_shelx_F_squared_multiplier     1.000 
 
loop_ 
 _refln_index_h 
 _refln_index_k 
 _refln_index_l 
 _refln_F_squared_calc 
 _refln_F_squared_meas 
 _refln_F_squared_sigma 
 _refln_observed_status 
   4   0   0    40451.93    46964.08   2857.54 o 
   6   0   0    24273.46    29504.38   2632.53 o 
   8   0   0   139906.20   159177.78   7353.38 o 
  10   0   0     6360.82     6919.56    360.93 o 
  12   0   0      924.82      964.30    230.16 o 
  14   0   0     6868.22     6898.00    586.68 o 
   1   1   0    70527.09    79949.29   6156.25 o 
   3   1   0   113915.06   126952.66  11272.30 o 
   5   1   0    60874.93    62713.84   5366.43 o 
   7   1   0     2056.40     2075.45    157.98 o 
   9   1   0    25500.45    27433.12    733.26 o 
  11   1   0     2952.76     3060.65    207.46 o 
  13   1   0     9035.15     9510.19    619.43 o 
   0   2   0    18981.13    20740.97   1074.63 o 
   2   2   0    84206.89   103489.95   6587.77 o 
   4   2   0    15531.83    19716.43    877.13 o 
   6   2   0    30358.59    28227.53   1707.04 o 
   8   2   0     2914.96     2357.43    376.75 o 
  10   2   0    11117.06    10752.44    744.44 o 
  12   2   0       17.00       48.91    140.02 o 
  14   2   0       67.81       74.98    213.76 o 
   1   3   0     1284.40     1469.96    269.10 o 
   3   3   0     5821.27     6774.81    428.92 o 
   5   3   0    61659.95    74224.54   2383.41 o 
   7   3   0      477.29      419.52     80.01 o 
   9   3   0    13594.01    15164.67    379.82 o 
  11   3   0      570.31      837.47    152.16 o 
  13   3   0     6884.22     7076.23    403.38 o 
   0   4   0    61945.94    60868.81   8548.68 o 
   2   4   0      500.01      843.77    141.57 o 
   4   4   0   126523.68   136370.66   9843.46 o 
   6   4   0    38182.40    38285.82   1730.81 o 
   8   4   0    48839.35    50546.78   1541.08 o 
  10   4   0    11786.65    12599.99    331.81 o 
  12   4   0     2705.26     2799.49    287.77 o 
   1   5   0    65813.70    74449.70   5491.52 o 
   3   5   0    33500.94    35063.19   3803.27 o 
   5   5   0   103138.75   116373.09   8320.55 o 
   7   5   0     1984.09     1745.48    187.67 o 
   9   5   0    44745.80    48332.17   1685.68 o 
  11   5   0      210.33      464.85    172.61 o 
  13   5   0     3164.23     3256.70    406.14 o 
   0   6   0     5479.07     5015.16    600.91 o 
   2   6   0    81370.48    71339.66  11691.81 o 
   4   6   0    72594.95    71109.81   8091.58 o 
   6   6   0     1968.85     1726.07    113.22 o 
   8   6   0      440.69      585.54    109.82 o 
  10   6   0     4612.41     4395.08    281.75 o 
  12   6   0     5287.85     5195.73    349.22 o 
   1   7   0    41981.66    42208.59   3469.34 o 
   3   7   0       80.78      220.84     76.10 o 
   5   7   0      964.92     1080.05    137.23 o 
   7   7   0     3928.57     3901.18    231.63 o 
   9   7   0     6480.19     6203.13    272.55 o 
  11   7   0      325.83      305.42    178.92 o 
  13   7   0       72.24        0.00    197.04 o 
   0   8   0    79853.64    89494.13  11457.10 o 
   2   8   0    94911.73   110001.85   6562.65 o 
   4   8   0   119871.63   124724.91   9903.05 o 
   6   8   0     1478.36     1495.09    129.61 o 
   8   8   0     1607.05     1792.30    158.83 o 
  10   8   0     9513.91     9453.48    403.08 o 
  12   8   0     6775.44     6585.57    392.57 o 
   1   9   0   153464.69   153832.31  13307.99 o 
   3   9   0    21374.47    23774.51   1353.61 o 
   5   9   0    35790.35    38968.20   3145.08 o 
   7   9   0     8139.90     7502.36    531.81 o 
   9   9   0    42536.30    45042.59   1764.45 o 
  11   9   0      108.89      171.10    160.87 o 
   0  10   0    92987.53   105818.31  14051.82 o 
   2  10   0      524.23      433.71     71.80 o 
   4  10   0    30151.65    34317.25   1980.84 o 
   6  10   0     5580.72     6021.53    612.89 o 
   8  10   0    27605.89    27157.55   1647.41 o 
  10  10   0    11688.10    12943.13    561.85 o 
   1  11   0    11005.35    12177.09    950.24 o 
   3  11   0     3574.58     3706.92    270.96 o 
   5  11   0     1448.99     1638.09    132.48 o 
   7  11   0      258.09      155.25    124.22 o 
   9  11   0      756.21      807.34    200.58 o 
  11  11   0     1424.82     1484.58    300.62 o 
   0  12   0    11434.64    13428.73   1589.90 o 
   2  12   0       95.87      167.59     76.04 o 
   4  12   0    23947.14    21970.68   3106.84 o 
   6  12   0      225.91      172.10    120.49 o 
   8  12   0     3889.92     4468.50    318.10 o 
  10  12   0     5978.33     6342.05    585.07 o 
   1  13   0    35387.51    37265.08   5785.66 o 
   3  13   0    28731.96    21902.18   6123.24 o 
   5  13   0    42105.50    29440.16   8451.36 o 
   7  13   0     1370.82     1678.86    228.64 o 
   9  13   0     7382.77     8023.10    424.00 o 
   0  14   0   109506.56   120577.67  36098.33 o 
   2  14   0       17.20      149.35    128.21 o 
   4  14   0    18211.66    18964.03   2429.22 o 
   6  14   0     9144.33     8952.14   1406.95 o 
   8  14   0     8263.86     8615.71   1062.41 o 
   1  15   0     3586.76     3792.43    327.69 o 
   3  15   0     2403.78     2882.62    563.71 o 
   5  15   0     2225.27     2537.59    399.33 o 
   7  15   0      119.86      250.88    266.51 o 
   0  16   0     9849.80     9360.13   2943.59 o 
   2  16   0      457.88      377.26    169.17 o 
   4  16   0      437.00      433.32    189.89 o 
   6  16   0     3778.45     4445.68    832.63 o 
   1  17   0    10727.58    11456.05   1734.77 o 
   3  17   0      947.38      878.24    296.25 o 
   5  17   0    11066.13    10192.30   2599.36 o 
   0  18   0    11963.96    12422.70   4169.28 o 
   2  18   0      692.69      751.11    227.08 o 
 -13   1   1      122.40      218.22    164.15 o 
 -11   1   1     2137.73     2481.25    195.17 o 
  -9   1   1    24817.64    26792.83    705.65 o 
  -7   1   1    36543.05    31984.52   2736.22 o 
  -5   1   1     4188.69     4241.23    353.13 o 
  -3   1   1     2141.11     2071.28    167.94 o 
  -1   1   1   263969.53   240317.78  32273.39 o 
   1   1   1    60985.07    68651.26   5845.00 o 
   3   1   1    68035.16    71015.95   5661.48 o 
   5   1   1     9747.91    10693.30    722.89 o 
   7   1   1    18328.64    17555.94   1472.07 o 
   9   1   1     1495.96     1586.20    145.02 o 
  11   1   1    11308.82    11648.05    372.62 o 
  13   1   1      889.68     1009.65    223.82 o 
 -14   2   1     2381.00     2634.25    354.25 o 
 -12   2   1     4019.24     4308.04    297.53 o 
 -10   2   1    43219.96    44789.31   1416.32 o 
  -8   2   1    18216.86    19456.58    797.77 o 
  -6   2   1    95912.54   109541.07   4767.23 o 
  -4   2   1     3831.19     4143.45    187.86 o 
  -2   2   1   611059.31   556895.38  54100.76 o 
   0   2   1     4968.78     5734.64    519.04 o 
   2   2   1    26741.57    31951.51   2423.05 o 
   4   2   1   148504.80   159894.69   9874.37 o 
   6   2   1   132935.16   134799.67   7405.49 o 
   8   2   1    31421.52    30533.61   1332.26 o 
  10   2   1      469.91      617.26    127.28 o 
  12   2   1    26097.78    25998.09    638.70 o 
 -13   3   1        2.61        0.00    170.87 o 
 -11   3   1    20643.78    20412.35    543.83 o 
  -9   3   1     1487.61     1623.00    147.30 o 
  -7   3   1    89298.62   100045.85   2598.78 o 
  -5   3   1    83165.13    97823.88   4026.53 o 
  -3   3   1   102199.13   116374.53   8116.90 o 
  -1   3   1    64051.93    77708.72   4604.57 o 
   1   3   1    97504.23    96856.04  11201.31 o 
   3   3   1   278496.59   305612.59  22896.31 o 
   5   3   1      774.25      699.54     58.36 o 
   7   3   1   111724.49   130722.75   2756.05 o 
   9   3   1     7987.55     8801.10    325.84 o 
  11   3   1    15392.96    15545.94    486.33 o 
  13   3   1     3415.98     3600.02    322.49 o 
 -12   4   1     2129.10     2199.35    265.58 o 
 -10   4   1      760.43      659.22    144.98 o 
  -8   4   1     1766.25     1716.22    126.88 o 
  -6   4   1    27838.80    32079.05   1392.12 o 
  -4   4   1    14067.65    16266.19   1210.45 o 
  -2   4   1      613.48      783.25    146.68 o 
   0   4   1    70518.69    74568.42   6930.32 o 
   2   4   1    29215.47    31326.03   3828.61 o 
   4   4   1      488.61      607.44     51.75 o 
   6   4   1       68.26      134.47     41.93 o 
   8   4   1    39928.54    40980.80   1170.25 o 
  10   4   1     9127.53     9947.30    349.12 o 
  12   4   1      246.73      210.44    171.07 o 
 -13   5   1     1011.23     1023.79    237.61 o 
 -11   5   1     1503.69     1582.93    195.23 o 
  -9   5   1     1560.38     1539.96    148.16 o 
  -7   5   1    11010.40    11035.78    480.23 o 
  -5   5   1    11256.05    11413.30    828.49 o 
  -3   5   1     2146.64     2342.02    245.62 o 
  -1   5   1    76657.69    85155.96   6085.24 o 
   1   5   1    19374.02    23686.61   1756.11 o 
   3   5   1    31946.29    35256.88   3857.26 o 
   5   5   1     6308.04     6826.54    500.66 o 
   7   5   1    30349.23    29977.85   1717.10 o 
   9   5   1     7669.07     7712.09    235.87 o 
  11   5   1     1125.90     1492.32    224.49 o 
  13   5   1      260.02      206.62    189.73 o 
 -12   6   1     4556.96     5069.99    349.96 o 
 -10   6   1     8432.52     8582.94    449.09 o 
  -8   6   1     4161.88     4096.55    347.50 o 
  -6   6   1    98098.20    98347.54   9514.91 o 
  -4   6   1      428.96      383.58     50.93 o 
  -2   6   1   137157.67   146352.55   7091.90 o 
   0   6   1    22126.70    25989.87   2255.54 o 
   2   6   1   249297.69   262832.75  21128.77 o 
   4   6   1     3092.89     2603.11    258.99 o 
   6   6   1     7581.49     8529.01    674.08 o 
   8   6   1    31013.64    33884.09   1486.23 o 
  10   6   1     9811.79    10265.70    425.29 o 
  12   6   1     6237.15     6728.61    389.25 o 
 -13   7   1     1309.87     1603.14    273.05 o 
 -11   7   1    31325.44    32323.92   1158.75 o 
  -9   7   1     1099.45      878.83    121.49 o 
  -7   7   1     4733.35     5070.74    337.03 o 
  -5   7   1    91491.52    94788.14  10037.18 o 
  -3   7   1   191873.11   207183.30  17575.60 o 
  -1   7   1   159094.19   164155.42  14662.02 o 
   1   7   1     8809.33     9838.04   1002.80 o 
   3   7   1   196880.17   176125.23  29519.18 o 
   5   7   1     3398.89     3260.26    257.81 o 
   7   7   1    27535.37    29771.70   1598.21 o 
   9   7   1     1393.52     1337.89    134.73 o 
  11   7   1    15573.65    17074.23    606.43 o 
 -12   8   1     3101.25     3334.65    323.16 o 
 -10   8   1     1613.71     1616.97    251.61 o 
  -8   8   1     4475.22     5229.93    280.55 o 
  -6   8   1    41747.88    43664.29   3471.59 o 
  -4   8   1     1480.66     1244.47     81.89 o 
  -2   8   1    31888.79    34976.04   2637.23 o 
   0   8   1      983.50     1085.12     81.16 o 
   2   8   1   127281.27   114931.50  16793.64 o 
   4   8   1     4975.03     4880.65    426.14 o 
   6   8   1     4621.01     4477.02    265.36 o 
   8   8   1    10822.35    10831.02    582.19 o 
  10   8   1      964.26      948.80    179.85 o 
  12   8   1     5195.85     5144.90    366.79 o 
 -11   9   1     1447.25     1573.78    247.49 o 
  -9   9   1      284.33      236.58    122.53 o 
  -7   9   1     1168.88     1298.76    142.71 o 
  -5   9   1     1398.13     1350.81    112.41 o 
  -3   9   1    16701.70    18196.81   1536.69 o 
  -1   9   1    17796.02    20093.16   2029.29 o 
   1   9   1    12630.67    13528.31   1014.99 o 
   3   9   1     4143.42     3842.03    233.25 o 
   5   9   1     1009.11     1065.15    104.45 o 
   7   9   1      251.37      619.16    163.92 o 
   9   9   1     2350.13     2840.00    233.93 o 
  11   9   1      658.58      612.87    228.67 o 
 -10  10   1     5915.50     5986.38    323.40 o 
  -8  10   1       36.91      131.73    112.95 o 
  -6  10   1    47773.16    47956.18   4418.73 o 
  -4  10   1    13045.64    12001.29   1554.98 o 
  -2  10   1    37658.51    37273.33   4538.26 o 
   0  10   1    29848.23    35135.96   2895.42 o 
   2  10   1    49153.83    48470.41   3502.47 o 
   4  10   1     4780.07     5787.27    312.20 o 
   6  10   1    12197.18    12205.09   1232.01 o 
   8  10   1    30211.49    34466.38   1903.29 o 
  10  10   1     6605.98     6553.31    379.25 o 
 -11  11   1     8108.69     8380.87    722.51 o 
  -9  11   1     5216.20     5471.91    508.84 o 
  -7  11   1    45278.60    45373.98   3706.57 o 
  -5  11   1    27263.04    27112.04   2904.45 o 
  -3  11   1    32267.75    34231.64   3307.53 o 
  -1  11   1    46966.30    46368.45   4067.52 o 
   1  11   1    12329.66    12831.26   1043.87 o 
   3  11   1    70730.28    70380.28   5276.97 o 
   5  11   1      360.30      380.76    103.92 o 
   7  11   1    53311.34    48249.24   5644.45 o 
   9  11   1     5983.91     6445.29    368.42 o 
  11  11   1     6452.29     6695.12    796.82 o 
 -10  12   1    10743.52    11354.81    870.17 o 
  -8  12   1     2790.85     3462.87    296.36 o 
  -6  12   1    23442.18    22195.23   2796.66 o 
  -4  12   1       57.52      150.58     83.04 o 
  -2  12   1    53984.05    56059.82   5576.09 o 
   0  12   1     2649.78     3007.64    229.44 o 
   2  12   1    10253.87     9762.08   1086.22 o 
   4  12   1    32390.93    35119.95   4331.78 o 
   6  12   1    24394.69    21693.10   2619.69 o 
   8  12   1     7183.33     7844.97    536.78 o 
  10  12   1       96.95       72.76    182.52 o 
  -9  13   1     2022.83     2582.91    296.10 o 
  -7  13   1     1727.38     1583.10    191.83 o 
  -5  13   1       52.29      118.35    110.14 o 
  -3  13   1     3462.12     3357.06    391.04 o 
  -1  13   1    11910.38    13796.62   1656.57 o 
   1  13   1       58.18      152.32    110.35 o 
   3  13   1     6563.15     5809.41   1131.20 o 
   5  13   1     2418.13     2289.95    200.91 o 
   7  13   1     2444.89     2463.48    257.02 o 
   9  13   1      518.58      488.82    198.48 o 
  -8  14   1      144.95      217.68    257.02 o 
  -6  14   1     2681.93     2617.21    573.92 o 
  -4  14   1     2364.22     2219.96    236.11 o 
  -2  14   1     9572.69    10112.60   1385.59 o 
   0  14   1     1767.63     1696.58    222.08 o 
   2  14   1     7230.63     7489.42    763.37 o 
   4  14   1     3329.31     3225.01    425.14 o 
   6  14   1     4037.50     3732.17    295.32 o 
   8  14   1      288.49      253.92    174.49 o 
  -7  15   1    14815.40    15334.83   1910.24 o 
  -5  15   1     1996.86     1807.75    312.04 o 
  -3  15   1     6798.75     7256.21   1263.00 o 
  -1  15   1    51446.95    53000.18   9050.89 o 
   1  15   1    12429.18    12648.12   1844.35 o 
   3  15   1    22823.47    23611.50   3795.51 o 
   5  15   1     1148.76     1044.90    238.67 o 
   7  15   1     8524.06     9154.69    744.85 o 
  -6  16   1    14730.97    15528.85   2140.52 o 
  -4  16   1       62.42      199.58    302.40 o 
  -2  16   1    36278.43    36398.78   6356.80 o 
   0  16   1      530.93      451.66    165.61 o 
   2  16   1    18236.73    18790.63   3782.50 o 
   4  16   1     9755.82     8086.12   1622.33 o 
   6  16   1     8310.88     9229.31   1267.14 o 
  -5  17   1     8323.64     7245.40   1642.55 o 
  -3  17   1     2248.08     2418.00    351.04 o 
  -1  17   1     1648.44     1740.11    417.90 o 
   1  17   1     1964.38     2241.31    405.83 o 
   3  17   1    10633.98    10570.60   2028.23 o 
   5  17   1      101.78      181.54    283.23 o 
  -2  18   1      989.76      770.28    232.17 o 
   0  18   1      252.70      273.56    174.51 o 
   2  18   1        9.93       29.22    156.11 o 
 -14   0   2     4700.33     3989.12    707.75 o 
 -12   0   2    11418.50    12323.66    518.11 o 
 -10   0   2     3085.75     2999.59    265.75 o 
  -8   0   2    19095.59    21158.81   1784.28 o 
  -6   0   2     8253.59     7252.67    558.14 o 
  -4   0   2   339219.31   405847.56  24610.89 o 
  -2   0   2   124684.22   157288.67  10796.81 o 
   2   0   2   223030.58   262401.50  13372.50 o 
   4   0   2   166215.02   181310.19  14000.34 o 
   6   0   2   104534.46   109277.65  10838.18 o 
   8   0   2     9250.67     8117.28   1058.49 o 
  10   0   2    44730.75    48480.17   1825.77 o 
  12   0   2     2669.41     2735.84    390.95 o 
 -13   1   2     5632.56     5613.70    389.58 o 
 -11   1   2     5661.50     5750.90    351.83 o 
  -9   1   2    26868.41    29109.54    945.23 o 
  -7   1   2    12023.54     9284.45   1013.13 o 
  -5   1   2     2549.97     3200.05    368.51 o 
  -3   1   2   295435.00   359016.69  22526.05 o 
  -1   1   2    26527.63    31345.54   3123.42 o 
   1   1   2    57659.55    74818.13   5088.33 o 
   3   1   2     1570.44     1665.02    120.32 o 
   5   1   2   123077.78   133929.64   9026.17 o 
   7   1   2     3536.79     3825.16    303.66 o 
   9   1   2     9302.99     9970.84    277.18 o 
  11   1   2    13158.22    14433.59    374.84 o 
  13   1   2     2595.21     2687.30    297.46 o 
 -14   2   2      204.77      348.69    192.66 o 
 -12   2   2     1805.84     1825.37    213.54 o 
 -10   2   2     1081.08     1121.35    141.88 o 
  -8   2   2      556.03      720.71     90.30 o 
  -6   2   2     3937.02     5815.29    187.31 o 
  -4   2   2     3124.26     3858.23    160.73 o 
  -2   2   2   271036.03   302833.41  30288.00 o 
   0   2   2    19709.10    26228.83   3554.55 o 
   2   2   2   102954.03   132745.30   9388.98 o 
   4   2   2    14689.38    16149.67   1032.00 o 
   6   2   2    29038.72    26404.27   1786.41 o 
   8   2   2     4826.28     5031.59    228.16 o 
  10   2   2      650.20      679.63    129.03 o 
  12   2   2     1000.92     1166.39    200.02 o 
 -13   3   2      784.01      878.05    214.48 o 
 -11   3   2     7662.06     8003.11    322.78 o 
  -9   3   2    25759.37    26183.16   1091.02 o 
  -7   3   2     1420.26     1682.79    109.13 o 
  -5   3   2     4182.81     5000.12    243.86 o 
  -3   3   2    76642.67    84436.48   6197.47 o 
  -1   3   2    34037.37    40691.50   2609.37 o 
   3   3   2    28272.02    31440.30   2293.80 o 
   5   3   2    99848.69   109526.91   4978.35 o 
   7   3   2       88.16      213.35     81.76 o 
   9   3   2     4114.72     3059.47    611.44 o 
  11   3   2     4010.34     4473.83    307.41 o 
  13   3   2     1639.59     1554.37    293.95 o 
 -12   4   2     9997.75     9600.54    384.85 o 
 -10   4   2     2492.87     2470.18    205.33 o 
  -8   4   2   117821.55   127925.60   4078.34 o 
  -6   4   2    17966.88    20951.36    951.76 o 
  -4   4   2   223491.89   262579.59  19923.23 o 
  -2   4   2    21857.91    23276.42   1996.03 o 
   0   4   2   222062.36   232213.91  26526.52 o 
   2   4   2   101968.38   113151.48  12994.30 o 
   4   4   2    65936.44    74433.52   5446.24 o 
   6   4   2    96516.98   110645.88   4734.48 o 
   8   4   2     6271.14     6272.47    199.32 o 
  10   4   2    28873.93    30042.93    958.45 o 
  12   4   2      341.97      470.47    185.14 o 
 -13   5   2     9505.68     9753.11    480.13 o 
 -11   5   2     1462.96     1476.11    196.75 o 
  -9   5   2    14138.87    14279.57    609.66 o 
  -7   5   2   120508.39   129372.55   6126.05 o 
  -5   5   2   117986.05   129727.53   9890.63 o 
  -3   5   2    85651.41    78383.05  10403.73 o 
  -1   5   2      817.09      928.74     68.00 o 
   1   5   2   375604.53   315465.50  42068.25 o 
   3   5   2     3463.99     3288.86    360.93 o 
   5   5   2    59036.03    65040.60   4772.03 o 
   7   5   2    29487.29    31836.88   1650.98 o 
   9   5   2    58470.10    58439.41   1672.15 o 
  11   5   2     8100.35     8805.00    394.75 o 
  13   5   2      924.17     1001.58    234.41 o 
 -12   6   2     4454.99     4396.33    335.02 o 
 -10   6   2       32.40       68.85    115.52 o 
  -8   6   2     8219.35     8985.36    491.56 o 
  -6   6   2      560.23      827.29     83.82 o 
  -4   6   2    35835.38    36757.71   3925.94 o 
  -2   6   2     1512.61     1582.41    110.30 o 
   0   6   2   106973.30   121326.30  10663.35 o 
   2   6   2    65599.62    68564.88   7778.92 o 
   4   6   2      165.96      275.86     47.92 o 
   6   6   2    29408.97    31654.86   2172.02 o 
   8   6   2     6567.01     6659.97    481.69 o 
  10   6   2     4735.76     5549.84    321.81 o 
  12   6   2      168.96      204.52    179.03 o 
 -13   7   2      807.45     1074.71    246.21 o 
 -11   7   2       42.17      164.64    167.78 o 
  -9   7   2       21.10      112.68     97.72 o 
  -7   7   2     3427.70     3425.00    181.62 o 
  -5   7   2      791.53      892.88     75.66 o 
  -3   7   2     5040.31     5860.02    408.93 o 
  -1   7   2    15684.98    14987.81   1334.90 o 
   1   7   2     9162.35    13607.31   1447.56 o 
   3   7   2     4600.43     4623.26    385.38 o 
   5   7   2     3611.49     3637.51    322.31 o 
   7   7   2     7370.74     7209.14    387.97 o 
   9   7   2     4551.02     4724.99    253.07 o 
  11   7   2      147.74      207.45    167.40 o 
 -12   8   2    14583.11    14725.24    673.04 o 
 -10   8   2      102.68      132.08    127.43 o 
  -8   8   2     6991.60     7530.22    498.88 o 
  -6   8   2      915.97      786.88    105.73 o 
  -4   8   2    88808.03    90658.87   8669.55 o 
  -2   8   2    33765.25    39028.74   2779.30 o 
   0   8   2    96384.57    99664.46   8579.87 o 
   2   8   2    48966.44    48494.25   3429.97 o 
   4   8   2     7755.23     8070.50    716.28 o 
   6   8   2    62194.49    66330.11   4965.44 o 
   8   8   2     1218.67     1122.96    162.00 o 
  10   8   2     7149.99     7369.67    400.58 o 
  12   8   2       69.36      114.89    187.49 o 
 -11   9   2     3255.48     2806.10    293.97 o 
  -9   9   2     6953.99     7235.16    737.02 o 
  -7   9   2    33662.08    34658.93   2585.83 o 
  -5   9   2    73543.63    83663.20   7781.34 o 
  -3   9   2   105388.65   117769.87  10591.26 o 
  -1   9   2    18086.56    17346.14   1546.34 o 
   1   9   2    78047.79    83271.62   6390.60 o 
   3   9   2    12127.77    10011.63   1811.23 o 
   5   9   2    65978.97    71383.29   5623.92 o 
   7   9   2    31422.34    33534.48   2262.12 o 
   9   9   2    11828.72    12575.32    425.61 o 
  11   9   2     4944.20     5331.54    427.78 o 
 -10  10   2     1217.91     1538.94    211.66 o 
  -8  10   2    37685.96    38730.99   2931.11 o 
  -6  10   2     4017.78     3910.26    349.60 o 
  -4  10   2    31554.15    35336.37   3272.52 o 
  -2  10   2    10671.28    10331.00   1051.81 o 
   0  10   2    14775.77    15373.08   1075.49 o 
   2  10   2    24043.45    21367.90   2883.50 o 
   4  10   2    21518.67    24124.08   1470.35 o 
   6  10   2    34718.64    33972.57   3486.69 o 
   8  10   2      327.27      564.46    185.31 o 
  10  10   2    15611.15    16194.11    921.25 o 
 -11  11   2     1938.79     1986.26    327.62 o 
  -9  11   2     1364.07     1462.06    221.51 o 
  -7  11   2     9833.42     9919.83    803.75 o 
  -5  11   2      673.01      837.04    123.73 o 
  -3  11   2    16158.01    15953.86   1340.28 o 
  -1  11   2      842.35      979.32    135.92 o 
   1  11   2    23815.03    24853.67   1855.80 o 
   3  11   2     2132.63     2128.62    364.06 o 
   5  11   2    12328.93    11789.33   1276.61 o 
   7  11   2     1074.17     1225.81    207.67 o 
   9  11   2      766.91      942.08    214.82 o 
  11  11   2      163.03        8.69    211.92 o 
 -10  12   2     1021.94     1385.61    249.89 o 
  -8  12   2    14049.54    12765.32   1286.83 o 
  -6  12   2     2215.69     1369.87    472.94 o 
  -4  12   2    13336.40    14188.58   1198.44 o 
  -2  12   2     7249.44     7337.47    804.23 o 
   0  12   2    15877.31    16119.53   1667.93 o 
   2  12   2     6174.60     6142.64    689.14 o 
   4  12   2    10180.12     7251.70   1587.69 o 
   6  12   2    10512.97     9308.25   1313.15 o 
   8  12   2      536.35      728.97    201.56 o 
  10  12   2     3372.46     3506.01    331.66 o 
  -9  13   2    15187.81    15643.09    983.15 o 
  -7  13   2     7814.75     6052.92   1105.86 o 
  -5  13   2     1767.06     1949.90    287.89 o 
  -3  13   2    76030.00    83284.81  10210.64 o 
  -1  13   2    17225.49    18212.40   1812.28 o 
   1  13   2    46535.09    42387.35   6078.20 o 
   3  13   2     1896.73     2197.72    253.87 o 
   5  13   2    45384.11    39760.07   5796.85 o 
   7  13   2      279.53      580.71    182.52 o 
   9  13   2     6572.13     6627.34    403.97 o 
  -8  14   2     7283.41     8549.94    858.57 o 
  -6  14   2      192.85      123.83    147.03 o 
  -4  14   2    32323.62    33635.61   4400.43 o 
  -2  14   2    11500.73    12482.86   1410.27 o 
   0  14   2    52349.68    53237.38   8367.39 o 
   2  14   2    34019.37    32444.09   5147.61 o 
   4  14   2    13046.38     7068.77   2220.62 o 
   6  14   2     8072.11     8189.00   1032.69 o 
   8  14   2      178.23      235.11    174.69 o 
  -7  15   2     3138.50     3719.64    519.99 o 
  -5  15   2      783.41      922.30    201.54 o 
  -3  15   2     6987.96     7521.66   1141.34 o 
  -1  15   2     1028.40      970.25    196.81 o 
   1  15   2    16632.35    17648.33   3344.17 o 
   3  15   2        4.62        1.39    135.33 o 
   5  15   2      975.32     1338.55    330.49 o 
   7  15   2      617.73      776.13    248.01 o 
  -6  16   2     1194.38     1228.47    233.61 o 
  -4  16   2     2043.80     2315.90    720.62 o 
  -2  16   2      187.00      341.81    169.51 o 
   0  16   2      587.64      925.16    237.35 o 
   2  16   2     3585.10     4139.16    706.72 o 
   4  16   2       67.67       58.09    239.57 o 
   6  16   2      315.21      284.13    279.76 o 
  -5  17   2     2727.70     2601.95    350.93 o 
  -3  17   2    19360.23    16236.93   3789.17 o 
  -1  17   2     2084.71     2232.44    291.60 o 
   1  17   2     5878.92     5615.75   1093.98 o 
   3  17   2     2965.82     2877.09    458.77 o 
   5  17   2    17099.80    18659.89   4986.40 o 
  -2  18   2     5450.58     5065.66    919.39 o 
   0  18   2     4969.59     5188.12    876.67 o 
   2  18   2     4533.45     5153.89   1133.92 o 
 -13   1   3     4579.69     4526.29    299.07 o 
 -11   1   3     5219.06     5180.01    246.81 o 
  -9   1   3     7704.53     7804.24    276.46 o 
  -7   1   3      165.54      208.01     53.29 o 
  -5   1   3    72292.18    89471.77   4327.27 o 
  -3   1   3    32662.99    41763.61   2614.68 o 
  -1   1   3    94342.70    90097.24   6050.04 o 
   1   1   3   176793.14   189203.69  16828.64 o 
   3   1   3   136286.80   158688.20  10574.25 o 
   5   1   3    22791.14    26487.41   1657.92 o 
   7   1   3     6525.73     7493.06    606.03 o 
   9   1   3    21009.57    22261.21    393.07 o 
  11   1   3    16623.72    17413.68    556.24 o 
  13   1   3     1245.37     1105.87    229.57 o 
 -14   2   3     5077.17     4874.24    448.68 o 
 -12   2   3     1962.37     1875.74    213.35 o 
 -10   2   3    68943.60    71465.37   3333.80 o 
  -8   2   3     1685.13     1955.43    123.02 o 
  -6   2   3   119138.06   142689.98   7118.07 o 
  -4   2   3   125094.72   150413.23   9593.96 o 
  -2   2   3   296176.66   316380.69  33934.40 o 
   0   2   3    49121.57    57713.98   5030.10 o 
   2   2   3     5099.60     4175.00    482.69 o 
   4   2   3   169512.89   185032.94  13313.11 o 
   6   2   3      229.30      328.35     56.07 o 
   8   2   3    70613.45    79155.85   2378.72 o 
  10   2   3      993.59     1419.94    156.92 o 
  12   2   3    13874.78    14473.45    502.98 o 
 -13   3   3     1022.60     1045.79    223.54 o 
 -11   3   3     8195.48     8229.41    359.73 o 
  -9   3   3    56757.01    58972.98   2444.58 o 
  -7   3   3     4753.67     5364.91    167.80 o 
  -5   3   3   132924.80   160848.63   9042.77 o 
  -3   3   3      587.51      675.79     46.81 o 
  -1   3   3   168237.58   186087.59  13490.63 o 
   1   3   3      216.67      397.36     87.38 o 
   3   3   3   218944.66   249164.27  15641.48 o 
   5   3   3    70715.49    81943.33   4687.43 o 
   7   3   3    69874.85    70260.71   2908.38 o 
   9   3   3    38190.63    36946.23   2118.30 o 
  11   3   3      392.13      361.13    145.07 o 
  13   3   3     6707.03     6610.45    462.68 o 
 -12   4   3     1157.86     1177.90    197.73 o 
 -10   4   3      206.66      405.05    129.19 o 
  -8   4   3     8617.12     9377.28    300.78 o 
  -6   4   3    50834.25    54813.20   2616.65 o 
  -4   4   3    12452.21    16707.06   1648.07 o 
  -2   4   3     1660.58     2163.60     97.57 o 
   0   4   3     9217.78     9518.58   1872.31 o 
   2   4   3      300.68      225.37     65.04 o 
   4   4   3     6203.49     6167.24    436.79 o 
   6   4   3      323.85      502.40     66.85 o 
   8   4   3     1585.03     1765.92    127.91 o 
  10   4   3      286.64      430.14    139.48 o 
  12   4   3     1825.77     1778.76    249.55 o 
 -13   5   3      126.83       62.14    175.14 o 
 -11   5   3     3014.26     2722.08    231.93 o 
  -9   5   3     2284.72     2553.74    170.07 o 
  -7   5   3      865.05     1042.99    102.26 o 
  -5   5   3    40990.17    48631.34   3945.37 o 
  -3   5   3     3020.13     3153.81    277.84 o 
  -1   5   3    21215.84    27496.42   2052.18 o 
   1   5   3     4566.54     4959.33    317.05 o 
   3   5   3    88141.95    91456.29  11897.01 o 
   5   5   3     1708.55     1816.42    137.10 o 
   7   5   3     5476.41     6098.68    338.89 o 
   9   5   3     8367.06     8584.68    395.40 o 
  11   5   3       97.07      221.45    164.22 o 
  13   5   3      401.94      592.44    259.90 o 
 -12   6   3     1647.43     1612.16    248.97 o 
 -10   6   3    12763.58    13004.45    918.90 o 
  -8   6   3    17670.52    19078.86    877.61 o 
  -6   6   3    79861.00    79740.98   7445.31 o 
  -4   6   3    18593.61    18874.64   2387.09 o 
  -2   6   3    58285.11    69357.63   4995.02 o 
   0   6   3   238663.39   249539.19  25696.24 o 
   2   6   3    35570.28    36481.22   3395.19 o 
   4   6   3    60666.41    61334.88   6937.97 o 
   6   6   3     1672.51     1774.83    163.85 o 
   8   6   3    32732.29    33337.14   1598.40 o 
  10   6   3     4992.51     5113.66    269.77 o 
  12   6   3     9248.91     9226.77    491.27 o 
 -13   7   3     5126.63     5614.42    395.70 o 
 -11   7   3     2412.88     2498.41    229.75 o 
  -9   7   3    26314.12    26447.50    959.17 o 
  -7   7   3    24448.65    25988.22   1774.55 o 
  -5   7   3    49852.26    59171.03   4905.36 o 
  -3   7   3     6830.15     6834.23    450.62 o 
  -1   7   3   346843.94   361602.56  31456.27 o 
   1   7   3     1196.58     1151.79    150.77 o 
   3   7   3    46189.72    43807.50   4545.43 o 
   5   7   3    87426.57    90473.31   9253.97 o 
   7   7   3    21123.85    19355.45   1609.48 o 
   9   7   3     6124.28     6901.49    378.55 o 
  11   7   3     2014.37     2230.99    262.89 o 
 -12   8   3      361.70      437.26    200.28 o 
 -10   8   3     8409.27     8038.12    333.76 o 
  -8   8   3     5920.04     5933.06    239.13 o 
  -6   8   3    10612.90    10324.55    676.99 o 
  -4   8   3    22793.85    25318.07   1991.41 o 
  -2   8   3    55248.12    65364.06   5171.63 o 
   0   8   3   125942.68   134964.25  11420.57 o 
   2   8   3    23672.36    24167.96   2016.27 o 
   4   8   3    13840.98    14872.24   1445.44 o 
   6   8   3     4262.65     4391.95    234.30 o 
   8   8   3    22781.09    26064.62   1270.75 o 
  10   8   3     1090.16     1250.92    191.13 o 
  12   8   3     2098.64     2351.40    347.21 o 
 -11   9   3     1422.78     1431.73    244.65 o 
  -9   9   3     2294.13     2248.07    188.66 o 
  -7   9   3     2854.44     2699.08    190.39 o 
  -5   9   3     5599.52     5857.93   1092.19 o 
  -3   9   3      692.63      697.34     87.96 o 
  -1   9   3    14979.73    12516.98   1750.98 o 
   1   9   3      181.42      273.42     59.24 o 
   3   9   3    16822.71    17678.86   1578.91 o 
   5   9   3     6758.77     6610.78    475.76 o 
   7   9   3     2642.71     2995.55    209.67 o 
   9   9   3     3205.30     2845.87    267.67 o 
  11   9   3       61.73      129.62    213.52 o 
 -10  10   3     2460.65     2885.74    252.22 o 
  -8  10   3     6168.35     5987.97    352.48 o 
  -6  10   3    52382.63    49891.57   6255.47 o 
  -4  10   3     8542.29     8818.13    701.88 o 
  -2  10   3     2158.87     1980.86    145.17 o 
   0  10   3    36627.77    36722.98   3242.87 o 
   2  10   3    13203.69    14295.89   1298.30 o 
   4  10   3    46786.82    50869.44   3795.29 o 
   6  10   3       13.83      423.52    147.23 o 
   8  10   3    15643.21    16645.31   1297.36 o 
  10  10   3       71.53       64.62    174.69 o 
 -11  11   3     7487.16     6711.97    466.92 o 
  -9  11   3    24865.59    25367.31   1161.84 o 
  -7  11   3     8056.12     8906.84    848.35 o 
  -5  11   3    62681.39    62241.89   5699.65 o 
  -3  11   3     2306.98     2695.70    345.92 o 
  -1  11   3    29930.19    28723.01   2219.64 o 
   1  11   3     4619.82     5274.60    419.22 o 
   3  11   3    68257.33    48571.34  14649.67 o 
   5  11   3    26442.11    25971.24   3162.03 o 
   7  11   3    25150.04    27309.87   2587.30 o 
   9  11   3    23374.16    24994.63   1715.27 o 
  11  11   3     1568.08     1551.33    263.18 o 
 -10  12   3    16754.54    16962.92    941.68 o 
  -8  12   3      103.01      105.71    130.61 o 
  -6  12   3    24898.73    23719.64   2575.28 o 
  -4  12   3    17355.53    16896.38   1545.64 o 
  -2  12   3    36573.99    39358.68   4647.48 o 
   0  12   3    16230.17    16551.76   1598.40 o 
   2  12   3     1745.83     1621.89    152.50 o 
   4  12   3    48208.63    44135.34   5397.78 o 
   6  12   3        6.21       19.54    133.98 o 
   8  12   3    20212.56    21708.02   1694.84 o 
  10  12   3      116.75        0.00    177.57 o 
  -9  13   3       37.62      194.59    203.85 o 
  -7  13   3      135.77      334.69    160.56 o 
  -5  13   3     8194.37     8126.34   1293.65 o 
  -3  13   3     3406.59     3271.49    234.99 o 
  -1  13   3     5561.31     5385.55    507.86 o 
   1  13   3     9237.00     8495.70   1169.34 o 
   3  13   3     6581.24     6528.17    836.03 o 
   5  13   3     1980.66     1932.81    194.35 o 
   7  13   3       21.45        0.00    153.12 o 
   9  13   3      232.66      311.77    189.41 o 
  -8  14   3       18.15      147.27    203.10 o 
  -6  14   3     1127.33      952.91    192.71 o 
  -4  14   3    10586.42    11011.30   1653.91 o 
  -2  14   3     6891.01     7223.00    819.30 o 
   0  14   3     8383.18     7614.28    907.48 o 
   2  14   3     1811.87     1623.56    184.68 o 
   4  14   3     7336.53     4336.74   1339.55 o 
   6  14   3      186.08       79.77    153.03 o 
   8  14   3     2709.30     2541.95    292.12 o 
  -7  15   3      303.56      422.61    179.84 o 
  -5  15   3    26321.08    23871.23   4222.70 o 
  -3  15   3     6052.34     6187.49   1015.97 o 
  -1  15   3    40767.92    43067.75   7236.26 o 
   1  15   3    13569.04    13427.41   2122.03 o 
   3  15   3    34423.57    29308.47   6592.63 o 
   5  15   3     1616.48     2046.22    295.13 o 
   7  15   3     1635.60     1435.52    241.29 o 
  -6  16   3    11529.52    10726.73   1869.43 o 
  -4  16   3     9866.34     9352.08   2962.89 o 
  -2  16   3    15576.64    16145.37   2903.98 o 
   0  16   3    15152.02    15481.63   2543.65 o 
   2  16   3     4297.62     4092.46    638.00 o 
   4  16   3    18385.36    20653.99   4944.58 o 
   6  16   3       28.00      158.65    265.41 o 
  -5  17   3     3090.82     2956.44    578.55 o 
  -3  17   3      980.86     1096.06    335.69 o 
  -1  17   3    10944.87    11301.38   2383.92 o 
   1  17   3       20.17      158.13    148.49 o 
   3  17   3     2707.67     3762.25    389.55 o 
  -2  18   3      262.47      331.80    183.41 o 
   0  18   3        1.98      186.54    165.83 o 
   2  18   3        6.49       95.32    225.07 o 
 -14   0   4     5886.86     6081.13   1074.49 o 
 -12   0   4    25662.82    26693.25   1497.93 o 
 -10   0   4     1894.98     2082.53    235.30 o 
  -8   0   4    20008.52    22214.76   2190.89 o 
  -6   0   4   263767.84   301906.91  14323.33 o 
  -4   0   4   120414.63   162384.27  13606.05 o 
  -2   0   4    16051.81    19337.43   1478.45 o 
   0   0   4    43604.39    28989.83   3515.79 o 
   2   0   4  1388963.38   999043.50 238978.47 o 
   4   0   4    10391.73    11223.63   1208.38 o 
   6   0   4     7650.24     9013.07    964.27 o 
   8   0   4     2871.85     3175.79    417.74 o 
  10   0   4    55904.59    58973.39   1368.21 o 
  12   0   4     8057.68     8549.47    579.95 o 
 -13   1   4     1459.42     1479.90    215.76 o 
 -11   1   4    15962.78    16282.04    594.38 o 
  -9   1   4     2404.38     1776.56    304.78 o 
  -7   1   4    49081.85    57394.23   2572.42 o 
  -5   1   4     1997.73     2670.26    165.49 o 
  -3   1   4   215300.86   256443.09  17773.33 o 
  -1   1   4    47355.00    44730.37   3018.87 o 
   1   1   4   181509.39   184504.27  15808.54 o 
   3   1   4    21840.53    23623.49   1776.69 o 
   5   1   4    14359.02    17079.21   1118.05 o 
   7   1   4    35727.47    37243.09   2856.00 o 
   9   1   4     2560.19     3170.44    180.73 o 
  11   1   4    10356.28    11131.71    430.41 o 
  13   1   4      505.86      607.39    214.72 o 
 -14   2   4      664.26      694.25    227.17 o 
 -12   2   4      185.24      311.96    144.56 o 
 -10   2   4      107.34      255.79    108.32 o 
  -8   2   4    31231.84    33372.39   1227.29 o 
  -6   2   4     2173.25     2145.37    108.06 o 
  -4   2   4    34539.20    35961.75   2649.61 o 
  -2   2   4     5251.50     6479.38    457.77 o 
   0   2   4   197979.95   207776.86  16731.80 o 
   2   2   4      526.98      662.37     90.31 o 
   4   2   4     5173.79     6684.49    446.24 o 
   6   2   4      883.91     1320.23     99.52 o 
   8   2   4      101.34      116.63     77.32 o 
  10   2   4       31.88       77.40    119.62 o 
  12   2   4     1013.44     1210.48    225.64 o 
 -13   3   4       30.25      139.04    149.86 o 
 -11   3   4    12626.30    12015.69    548.51 o 
  -9   3   4       62.91      126.85     94.82 o 
  -7   3   4    42387.37    46086.73   2416.53 o 
  -5   3   4      934.08     1215.96     86.30 o 
  -3   3   4    46159.41    63708.94   4897.36 o 
  -1   3   4    15044.65    16716.98   1280.49 o 
   1   3   4     8485.96    11078.07    894.01 o 
   3   3   4     9042.74    11509.56    741.65 o 
   5   3   4     5759.50     5986.97    339.02 o 
   7   3   4    53335.77    53481.22   2203.63 o 
   9   3   4     6466.56     6606.04    298.04 o 
  11   3   4     1126.99     1275.13    185.65 o 
  13   3   4      943.05     1339.99    293.04 o 
 -12   4   4    15534.20    14813.07    482.10 o 
 -10   4   4     7313.86     7261.00    300.74 o 
  -8   4   4    44130.50    49279.81   2277.42 o 
  -6   4   4    69064.16    77284.98   4135.49 o 
  -4   4   4    18133.39    20008.15   1448.47 o 
  -2   4   4    92074.19   104819.57   8545.27 o 
   0   4   4     3531.22     4858.05    402.47 o 
   2   4   4   206761.95   228404.42  17048.30 o 
   4   4   4     5864.93     7360.94    611.85 o 
   6   4   4   183617.16   206222.78   8398.64 o 
   8   4   4    32184.45    35769.72   1110.61 o 
  10   4   4    18763.08    13200.47   3622.41 o 
  12   4   4     2434.45     2962.04    291.76 o 
 -13   5   4     3874.60     3814.43    334.85 o 
 -11   5   4    17352.95    16300.27    538.17 o 
  -9   5   4     3456.67     3524.27    216.13 o 
  -7   5   4    91939.49    98975.01   4962.94 o 
  -5   5   4      292.18      310.78    102.20 o 
  -3   5   4   123480.99   152241.89  11941.77 o 
  -1   5   4    18764.61    21613.18   1662.58 o 
   1   5   4    72332.59    88027.88   5969.53 o 
   3   5   4   150101.08   153563.03  18487.42 o 
   5   5   4    64125.42    66175.85   4763.11 o 
   7   5   4    35459.16    36720.75   1779.31 o 
   9   5   4     2011.71     2038.76    163.30 o 
  11   5   4    28275.58    29918.86    681.49 o 
  13   5   4      566.80      382.42    238.44 o 
 -12   6   4      454.45      357.78    159.12 o 
 -10   6   4    13339.88    13019.54    446.18 o 
  -8   6   4    14909.20    14818.31    877.13 o 
  -6   6   4      237.21      321.99     79.95 o 
  -4   6   4     7814.61     8160.51    804.71 o 
  -2   6   4    88836.06   103122.42   7187.03 o 
   0   6   4    14824.14    14520.63   1836.74 o 
   2   6   4    10181.48     9278.92    814.88 o 
   4   6   4    20957.28    22822.67   2433.17 o 
   6   6   4    37755.01    36848.25   2479.85 o 
   8   6   4       33.87       70.34     86.47 o 
  10   6   4     2374.67     2228.81    208.41 o 
  12   6   4     1411.20     1666.56    257.01 o 
 -13   7   4       14.33        0.00    173.39 o 
 -11   7   4      524.24      631.64    167.14 o 
  -9   7   4     2140.32     2034.20    173.30 o 
  -7   7   4     8662.26     9890.42    662.76 o 
  -5   7   4     2308.37     2392.58    278.75 o 
  -3   7   4     3169.57     3419.11    135.63 o 
  -1   7   4     1150.55     1255.40    149.93 o 
   1   7   4    28500.73    28106.61   2822.16 o 
   3   7   4     2063.22     1548.49    310.56 o 
   5   7   4      621.05      552.39     88.33 o 
   7   7   4      595.11      588.79    114.26 o 
   9   7   4      422.16      650.91    151.02 o 
  11   7   4     3258.24     3532.55    301.72 o 
 -12   8   4     2525.62     2587.50    294.95 o 
 -10   8   4    12702.07    11973.49    658.52 o 
  -8   8   4    34213.02    35307.61   2058.78 o 
  -6   8   4      527.12      683.80    114.88 o 
  -4   8   4    12542.67    15109.62   1366.17 o 
  -2   8   4   153619.45   174732.89  14288.63 o 
   0   8   4    68391.34    79914.03   8051.00 o 
   2   8   4    39315.09    42985.70   3063.85 o 
   4   8   4    25843.22    28131.62   2772.26 o 
   6   8   4    34885.92    35536.77   2976.62 o 
   8   8   4       66.13      131.88    119.67 o 
  10   8   4     7466.92     8553.79    393.14 o 
  12   8   4     2994.32     3334.53    388.55 o 
 -11   9   4     7353.78     7896.62    408.26 o 
  -9   9   4     4085.96     4821.74    473.33 o 
  -7   9   4    73345.61    76966.02   5707.33 o 
  -5   9   4     2748.09     3120.94    273.25 o 
  -3   9   4    71163.74    76107.73   7098.41 o 
  -1   9   4     2840.81     3884.26    341.49 o 
   1   9   4   119083.94   125102.20  10312.31 o 
   3   9   4   101913.47    99737.23   8302.94 o 
   5   9   4    21672.46    22514.83   2143.18 o 
   7   9   4    21038.56    24129.28   1601.04 o 
   9   9   4     5574.52     5326.96    333.74 o 
  11   9   4    19117.17    20078.38    996.91 o 
 -10  10   4      535.04      637.31    152.86 o 
  -8  10   4    19220.45    19035.91   1576.34 o 
  -6  10   4    42439.72    41543.30   4309.69 o 
  -4  10   4     8112.03     9350.38    786.61 o 
  -2  10   4    12889.55    12401.91   1249.38 o 
   0  10   4     1964.00     2096.35    221.80 o 
   2  10   4    70703.48    81679.59   7835.17 o 
   4  10   4       16.89       45.78     84.04 o 
   6  10   4    35492.69    39249.34   2712.67 o 
   8  10   4     7822.52     8800.89    676.08 o 
  10  10   4     6816.02     7003.55    393.32 o 
 -11  11   4      824.11      964.97    230.55 o 
  -9  11   4     1111.26     1067.66    169.62 o 
  -7  11   4     4979.26     4630.75    691.54 o 
  -5  11   4      435.36      427.16    110.82 o 
  -3  11   4      140.31      232.48     76.03 o 
  -1  11   4     1294.38     1190.80    143.32 o 
   1  11   4     8876.89     9823.96    875.39 o 
   3  11   4      854.58      940.39    128.04 o 
   5  11   4     6858.39     6732.63    555.73 o 
   7  11   4      657.39      945.23    196.50 o 
   9  11   4     1738.74     1891.30    310.18 o 
 -10  12   4     1827.39     2064.58    278.88 o 
  -8  12   4     9561.56     8764.86    680.99 o 
  -6  12   4    12917.95    12685.30   1179.73 o 
  -4  12   4      583.67      805.79    138.48 o 
  -2  12   4    20509.97    21379.51   2018.02 o 
   0  12   4     8212.54     8855.72    731.82 o 
   2  12   4    17844.84    18521.88   2280.34 o 
   4  12   4     1320.46      964.96    159.22 o 
   6  12   4    14876.02    14786.21   1520.25 o 
   8  12   4     1875.01     2036.80    263.44 o 
  10  12   4     1411.27     1723.48    272.88 o 
  -9  13   4      318.30      496.81    234.76 o 
  -7  13   4    19003.92    16884.84   2594.73 o 
  -5  13   4      642.10      920.41    249.61 o 
  -3  13   4    52210.84    54730.09   5816.67 o 
  -1  13   4    28627.44    29459.05   2706.20 o 
   1  13   4    39910.21    37765.68   4672.83 o 
   3  13   4    11973.92     8216.34   2401.83 o 
   5  13   4     8935.58     9072.16   1119.99 o 
   7  13   4    30336.90    31254.21   3646.92 o 
   9  13   4     1561.90     1557.34    255.96 o 
  -8  14   4     1364.45     1437.70    237.38 o 
  -6  14   4    14707.46    13050.35   2224.18 o 
  -4  14   4    18689.14    21057.47   2573.83 o 
  -2  14   4    33131.78    35490.11   6393.95 o 
   0  14   4      214.16      362.54    125.93 o 
   2  14   4    63770.28    59313.70   8222.54 o 
   4  14   4        1.47      122.97    127.86 o 
   6  14   4     9646.94     9605.49   1376.30 o 
   8  14   4     2221.00     2439.73    280.65 o 
  -7  15   4     2536.13     2419.50    326.89 o 
  -5  15   4      195.89      159.36    148.58 o 
  -3  15   4    10225.14    10706.07   1414.19 o 
  -1  15   4     1260.44     1322.55    215.51 o 
   1  15   4    10405.39     9629.35   1579.28 o 
   3  15   4     1683.98     1326.31    258.56 o 
   5  15   4     2176.74     2394.71    297.26 o 
   7  15   4     1318.75     1573.20    301.82 o 
  -6  16   4     1260.64     1402.46    239.58 o 
  -4  16   4     7761.17     8630.37    918.48 o 
  -2  16   4      158.93      109.83    149.37 o 
   0  16   4      375.01      518.66    203.38 o 
   2  16   4     7751.07     7811.48   1602.90 o 
   4  16   4      254.67      351.05    271.87 o 
   6  16   4       69.37      184.72    271.23 o 
  -5  17   4       87.07       18.80    197.92 o 
  -3  17   4     9399.35     7480.35   1790.43 o 
  -1  17   4     1542.76     1420.97    277.67 o 
   1  17   4    11022.89    10998.23   1770.99 o 
   3  17   4    10804.30    11999.49   1700.03 o 
  -2  18   4     9084.40     9178.54   1702.27 o 
   0  18   4     1568.11     1733.93    286.96 o 
 -13   1   5    10313.37    10252.51    405.04 o 
 -11   1   5      104.42      162.88     96.49 o 
  -9   1   5     1905.43     1945.36    149.33 o 
  -7   1   5    11892.60    14481.92    708.01 o 
  -5   1   5   110830.70   137271.97   8839.28 o 
  -3   1   5      570.15      951.49     86.49 o 
  -1   1   5    25368.00    21075.25   1091.04 o 
   1   1   5    60559.22    63475.76   4927.09 o 
   3   1   5    15165.84    15842.05   1602.46 o 
   5   1   5    30717.64    31139.29   2830.67 o 
   7   1   5     2571.33     2632.83    115.69 o 
   9   1   5     8087.69     8958.17    267.06 o 
  11   1   5      405.45      469.26    183.30 o 
  13   1   5     9662.20     9310.24    451.04 o 
 -14   2   5     6905.15     6435.34    356.15 o 
 -12   2   5     3246.04     3090.41    249.43 o 
 -10   2   5    11077.16    11118.83    377.90 o 
  -8   2   5    96223.89   106174.23   6232.82 o 
  -6   2   5    82686.21   104353.23   5721.64 o 
  -4   2   5    90214.66   111104.09   7647.78 o 
  -2   2   5      373.47      532.18     34.78 o 
   0   2   5   509022.38   409710.16  30718.96 o 
   2   2   5    27299.85    30279.89   2359.70 o 
   4   2   5    68818.73    79507.30   4346.79 o 
   6   2   5    55557.60    56842.83   4867.55 o 
   8   2   5    79992.55    83897.70   3150.23 o 
  10   2   5     6912.04     7237.65    419.43 o 
  12   2   5      824.41      688.04    203.81 o 
 -13   3   5     7057.63     6438.54    436.03 o 
 -11   3   5      877.82      782.18    160.34 o 
  -9   3   5    62423.34    65553.68   3609.25 o 
  -7   3   5      792.69      862.81     93.32 o 
  -5   3   5    73793.85    81915.21   5679.03 o 
  -3   3   5    73433.55    89074.88   7475.48 o 
  -1   3   5     8293.01     8097.20    780.69 o 
   1   3   5    76212.85    89072.99   6777.26 o 
   3   3   5    49134.02    55851.86   4089.59 o 
   5   3   5   209958.73   238657.58  12947.59 o 
   7   3   5       29.49      152.56     71.26 o 
   9   3   5    47275.35    50524.70   2767.88 o 
  11   3   5     1015.29     1531.17    201.31 o 
  13   3   5     2199.43     2103.47    331.96 o 
 -12   4   5     3218.84     3122.46    287.80 o 
 -10   4   5    12707.01    13017.25    665.40 o 
  -8   4   5      911.49     1228.40    110.29 o 
  -6   4   5     4447.45     4536.32    230.76 o 
  -4   4   5    47472.12    54779.20   4240.21 o 
  -2   4   5    30641.68    34816.04   2721.18 o 
   0   4   5    12134.96    13548.96   1258.87 o 
   2   4   5    30277.53    34399.98   3660.21 o 
   4   4   5    62743.58    71016.43   4047.11 o 
   6   4   5     1375.11     1141.25    106.24 o 
   8   4   5     1190.13     1173.12    163.05 o 
  10   4   5     9212.62     9924.70    762.10 o 
  12   4   5     1864.32     1999.97    316.71 o 
 -13   5   5     1488.49     1630.55    227.20 o 
 -11   5   5     3693.60     3822.54    258.48 o 
  -9   5   5     8529.37     8143.69    300.12 o 
  -7   5   5    15743.28    15904.01    917.74 o 
  -5   5   5     4759.21     5475.50    422.53 o 
  -3   5   5    20368.98    25320.28   1817.92 o 
  -1   5   5    20128.91    23931.84   2069.23 o 
   1   5   5     3173.94     3031.85    300.94 o 
   3   5   5    35968.97    31261.24   6359.46 o 
   5   5   5    38426.70    43243.52   2893.58 o 
   7   5   5     1573.25     1893.85    121.47 o 
   9   5   5     6135.45     6527.79    572.91 o 
  11   5   5     3285.57     3272.85    289.29 o 
  13   5   5      233.72       75.41    226.93 o 
 -12   6   5     5264.76     5213.75    319.56 o 
 -10   6   5    14765.24    15299.10    674.40 o 
  -8   6   5     5794.05     5858.96    375.98 o 
  -6   6   5     1828.67     2424.88    196.26 o 
  -4   6   5   177939.56   209923.53  16292.23 o 
  -2   6   5     2124.16     3327.05    245.45 o 
   0   6   5   161618.73   185616.81  18556.51 o 
   2   6   5    18512.88    23958.30   2212.58 o 
   4   6   5    93486.41    97044.49  10133.01 o 
   6   6   5     4263.74     4432.59    285.18 o 
   8   6   5     6825.13     6912.81    314.21 o 
  10   6   5    15405.63    17743.47    700.22 o 
  12   6   5     5285.00     5832.59    371.88 o 
 -13   7   5     5662.59     4871.89    378.29 o 
 -11   7   5     2230.83     2430.04    230.63 o 
  -9   7   5    43187.02    46113.01   2380.10 o 
  -7   7   5       73.01      201.87     85.83 o 
  -5   7   5    38498.25    45683.21   5760.18 o 
  -3   7   5   102575.96   116716.73   9194.35 o 
  -1   7   5   183909.14   189932.48  18140.99 o 
   1   7   5   136812.41   150621.97  12288.47 o 
   3   7   5    27754.66    30651.63   3099.39 o 
   5   7   5    53894.95    56024.23   5182.65 o 
   7   7   5      267.78      398.77     94.74 o 
   9   7   5    40959.38    44270.97   1407.59 o 
  11   7   5       17.71      374.83    184.71 o 
 -12   8   5     2320.44     2406.24    284.37 o 
 -10   8   5     4964.92     4942.75    283.12 o 
  -8   8   5     6098.91     6099.20    430.65 o 
  -6   8   5     4714.84     5175.53    491.31 o 
  -4   8   5    77552.59    86396.34   7115.70 o 
  -2   8   5      119.56       86.23     46.28 o 
   0   8   5    51054.33    51747.18   6139.42 o 
   2   8   5      704.09      867.44     87.13 o 
   4   8   5    50000.69    50130.65   4929.39 o 
   6   8   5     5664.85     6578.92    583.02 o 
   8   8   5     1587.77     1656.54    185.21 o 
  10   8   5     6321.82     6477.85    433.69 o 
  12   8   5     1695.09     1455.80    308.42 o 
 -11   9   5     5295.39     5095.16    328.08 o 
  -9   9   5     1671.28     2038.16    183.59 o 
  -7   9   5     3961.68     4264.34    354.62 o 
  -5   9   5        6.64      144.06     73.36 o 
  -3   9   5        9.88      527.46    212.38 o 
  -1   9   5     1334.31     1494.25    149.10 o 
   1   9   5      455.88      468.62     79.99 o 
   3   9   5     1441.02     1458.49    105.18 o 
   5   9   5      336.70      299.75     71.18 o 
   7   9   5       41.10      105.58    143.36 o 
   9   9   5      426.89      528.20    177.55 o 
  11   9   5     2165.08     2236.97    340.34 o 
 -10  10   5     9987.12     9798.82    690.06 o 
  -8  10   5     8891.39     8888.82    669.48 o 
  -6  10   5     2945.64     2666.72    205.28 o 
  -4  10   5    50679.22    51357.81   4880.24 o 
  -2  10   5     8643.21     8485.00    889.23 o 
   0  10   5    28915.13    31336.55   2867.76 o 
   2  10   5    39770.11    40555.77   4282.37 o 
   4  10   5    50338.71    39235.64   8109.86 o 
   6  10   5     1042.74     1078.47    184.55 o 
   8  10   5     8015.41     8414.90    386.68 o 
  10  10   5     8813.05     9971.53    569.28 o 
 -11  11   5      814.28      663.91    238.40 o 
  -9  11   5    31460.11    30862.74   1962.87 o 
  -7  11   5     6593.54     6911.26    649.73 o 
  -5  11   5    44405.16    42251.02   3407.58 o 
  -3  11   5    13428.68    14858.41   1413.28 o 
  -1  11   5    23975.14    24165.46   2727.96 o 
   1  11   5    38378.04    35575.89   3892.65 o 
   3  11   5    17659.45    16885.56   1712.76 o 
   5  11   5    78115.63    90963.86   5876.98 o 
   7  11   5     1147.76      987.68    197.34 o 
   9  11   5    20548.64    21417.59   1216.57 o 
 -10  12   5     2359.51     2404.67    280.07 o 
  -8  12   5    21290.99    20697.77   2057.03 o 
  -6  12   5    16179.77    16641.42   1703.45 o 
  -4  12   5    16662.37    18007.37   1628.61 o 
  -2  12   5      305.31      322.68     96.27 o 
   0  12   5    55559.28    57073.53   5070.46 o 
   2  12   5     1023.41      977.55    328.57 o 
   4  12   5    17208.81    15562.48   1714.20 o 
   6  12   5    12033.17    13316.04   1455.24 o 
   8  12   5    18191.72    19325.08   1606.61 o 
  10  12   5     1725.97     1692.25    275.01 o 
  -9  13   5       71.30       80.10    162.79 o 
  -7  13   5      118.38      277.62    145.10 o 
  -5  13   5     6491.17     6571.83    795.63 o 
  -3  13   5       93.98       56.37    101.14 o 
  -1  13   5      900.64      986.59    136.78 o 
   1  13   5    12426.17    11599.46   1340.10 o 
   3  13   5     1086.78      971.13    144.83 o 
   5  13   5     4614.36     5459.71    526.56 o 
   7  13   5      759.01      749.01    207.03 o 
   9  13   5      542.20      487.61    200.47 o 
  -8  14   5     1361.78     1301.28    240.99 o 
  -6  14   5     1037.27     1195.89    208.62 o 
  -4  14   5     5486.57     5728.03    549.39 o 
  -2  14   5      429.03      344.01    126.16 o 
   0  14   5    10684.64    10591.20   1356.37 o 
   2  14   5      256.61      368.59    209.94 o 
   4  14   5     1797.74     1938.38    273.33 o 
   6  14   5     2364.47     2531.80    270.74 o 
   8  14   5     2318.45     2322.32    286.48 o 
  -7  15   5     1503.76     1392.29    308.32 o 
  -5  15   5    23196.76    21667.94   3369.24 o 
  -3  15   5     5030.66     4701.73    527.11 o 
  -1  15   5    16120.83    16004.20   2699.67 o 
   1  15   5    33231.98    30650.53   3958.10 o 
   3  15   5     3849.21     3624.21    322.25 o 
   5  15   5    15100.34    14273.85   2348.31 o 
   7  15   5      412.99      352.71    185.77 o 
  -6  16   5     3774.09     3667.80    523.77 o 
  -4  16   5    18974.73    18256.19   2741.46 o 
  -2  16   5       15.38        0.00    145.47 o 
   0  16   5    35120.85    36303.77   6110.70 o 
   2  16   5      581.84      744.69    171.46 o 
   4  16   5    14031.39    14681.17   3217.03 o 
   6  16   5     6089.89     6153.01   1409.06 o 
  -5  17   5     3999.86     3730.36    786.75 o 
  -3  17   5     6341.77     4893.64    859.24 o 
  -1  17   5     1945.79     1989.95    349.18 o 
   1  17   5     1649.27     1448.37    236.50 o 
   3  17   5     3663.00     4594.26    753.63 o 
   0  18   5      881.01      911.12    218.12 o 
 -14   0   6     5041.18     4054.40    484.51 o 
 -12   0   6     9094.37     8781.83    670.46 o 
 -10   0   6    16613.26    17632.86   1112.44 o 
  -8   0   6      142.51      353.97    152.36 o 
  -6   0   6    62469.17    76406.38   5821.88 o 
  -4   0   6     6096.22     9538.87    951.89 o 
  -2   0   6  1180116.75   772048.94  74206.93 o 
   2   0   6    95623.52   107198.68  12727.53 o 
   6   0   6   160978.86   168763.31  18138.66 o 
   8   0   6    33925.99    36010.00   4652.17 o 
  10   0   6       75.02      124.47    197.55 o 
  12   0   6    24353.25    24794.04   1402.63 o 
 -13   1   6      161.94      412.31    163.80 o 
 -11   1   6    12628.47    11295.85    390.01 o 
  -9   1   6    10656.96    10942.38    740.16 o 
  -7   1   6    45787.65    51227.14   2880.14 o 
  -5   1   6    37296.36    41550.17   2661.53 o 
  -3   1   6    47112.92    55886.70   3381.49 o 
  -1   1   6   248232.42   180437.69   8595.72 o 
   1   1   6    92943.07    93928.08   7188.69 o 
   3   1   6    72272.29    88604.10   5938.52 o 
   5   1   6      169.88      143.22     42.40 o 
   7   1   6    46902.91    47121.98   3501.16 o 
   9   1   6     2166.83     2729.68    196.07 o 
  11   1   6     8643.02     8652.47    398.48 o 
  13   1   6     2398.75     3068.44    320.22 o 
 -14   2   6      617.80      529.58    184.03 o 
 -12   2   6     2045.91     1748.01    211.35 o 
 -10   2   6     5185.73     5053.52    227.52 o 
  -8   2   6     5160.94     5765.51    350.65 o 
  -6   2   6      459.82      781.55     83.80 o 
  -4   2   6     9052.76    13690.18   1003.86 o 
  -2   2   6     5417.70     6405.39    313.71 o 
   0   2   6    94446.78    89750.53   6716.91 o 
   2   2   6    12225.97    12417.13   1053.34 o 
   4   2   6    29771.66    34704.07   2444.74 o 
   6   2   6     2723.63     2177.30    387.39 o 
   8   2   6    31732.83    31846.74   2279.91 o 
  10   2   6      654.31      859.34    163.66 o 
  12   2   6      885.69     1066.12    225.76 o 
 -13   3   6      336.87      474.42    162.33 o 
 -11   3   6     2667.37     2732.90    228.32 o 
  -9   3   6    13396.21    13722.14    804.94 o 
  -7   3   6    54681.81    65522.83   4365.10 o 
  -5   3   6     1950.07     2253.72    160.87 o 
  -3   3   6    27841.38    35027.93   2130.60 o 
  -1   3   6    17796.89    17607.92   1665.95 o 
   1   3   6     2432.49     2124.25    130.92 o 
   3   3   6    18742.89    19352.93   1454.95 o 
   5   3   6     3510.16     2973.84    154.60 o 
   7   3   6    33709.93    36076.38   2027.71 o 
   9   3   6      403.79      345.91    110.42 o 
  11   3   6     2918.78     2951.76    270.14 o 
  13   3   6      800.23      811.59    262.02 o 
 -12   4   6     6408.67     6416.02    363.01 o 
 -10   4   6    27424.13    26897.35   1076.02 o 
  -8   4   6     8003.17     9302.32    728.74 o 
  -6   4   6   102620.62   118643.98   7748.74 o 
  -4   4   6     2560.46     2299.73    286.05 o 
  -2   4   6    52456.15    61355.75   4702.57 o 
   0   4   6    52332.08    59454.43   4903.88 o 
   2   4   6    81800.34    89072.62   8086.81 o 
   4   4   6    68473.16    72240.14   5649.64 o 
   6   4   6    58256.59    64419.89   3283.23 o 
   8   4   6    37254.31    30270.33   5221.82 o 
  10   4   6     1063.59     1091.72    170.31 o 
  12   4   6     8588.79     9187.53    530.86 o 
 -13   5   6     2103.59     2391.61    254.29 o 
 -11   5   6    26071.87    26609.10    936.58 o 
  -9   5   6      923.96      857.19    143.80 o 
  -7   5   6    31098.23    33140.48   2732.57 o 
  -5   5   6    92796.40   102894.19   7512.04 o 
  -3   5   6   120316.66   132039.34  10144.71 o 
  -1   5   6   133038.88   144732.83  12574.66 o 
   1   5   6      734.99     1131.73    187.50 o 
   3   5   6   305670.06   331894.13  30649.19 o 
   5   5   6      963.21      883.72    153.48 o 
   7   5   6    34944.82    39690.09   1576.34 o 
   9   5   6     1981.93      943.21    528.39 o 
  11   5   6    13596.03    14031.04    564.64 o 
  13   5   6     3032.95     3382.43    398.90 o 
 -12   6   6       37.01        3.40    141.26 o 
 -10   6   6     3335.64     3858.57    249.01 o 
  -8   6   6     4210.59     4767.65    283.90 o 
  -6   6   6    13789.67    14827.35    951.46 o 
  -4   6   6    18783.66    24386.36   1819.25 o 
  -2   6   6    25890.16    31413.55   2473.27 o 
   0   6   6    36863.45    41344.45   3332.77 o 
   2   6   6    26678.86    28223.13   3739.87 o 
   4   6   6     5857.42     6275.32    568.85 o 
   6   6   6     1658.59     1736.55    103.20 o 
   8   6   6    13412.33    12694.16    867.13 o 
  10   6   6     4166.11     2742.49    897.08 o 
  12   6   6     1414.03     1433.41    293.95 o 
 -13   7   6       95.72      228.73    195.95 o 
 -11   7   6     1370.32     1352.24    219.04 o 
  -9   7   6      118.87      166.91    104.89 o 
  -7   7   6       29.87      174.90     87.98 o 
  -5   7   6     9643.69    10422.13    785.57 o 
  -3   7   6     6293.64     7347.21    562.83 o 
  -1   7   6     5671.34     5660.42    570.43 o 
   1   7   6      896.70     1006.62     72.19 o 
   3   7   6    14908.60    16922.91   1746.55 o 
   5   7   6     2631.15     2276.05    189.23 o 
   7   7   6     2552.00     2586.48    226.84 o 
   9   7   6     3105.01     3342.52    234.34 o 
  11   7   6     1314.10     1632.54    288.75 o 
 -12   8   6      593.00      596.78    183.09 o 
 -10   8   6    15378.45    14789.44    792.28 o 
  -8   8   6     1498.32     1575.38    153.56 o 
  -6   8   6    26178.28    26998.35   2550.56 o 
  -4   8   6     4270.21     4722.02    349.01 o 
  -2   8   6   113301.72   131138.48  10832.91 o 
   0   8   6    69191.64    67056.12   9246.47 o 
   2   8   6    81878.27    86002.52   7702.58 o 
   4   8   6     8274.22     8053.23    965.25 o 
   6   8   6     3693.07     3613.08    326.25 o 
   8   8   6    30092.19    33260.98   1552.75 o 
  10   8   6     6424.74     6219.46    355.88 o 
  12   8   6     2331.52     2442.57    358.89 o 
 -11   9   6    23484.27    22273.54   1279.21 o 
  -9   9   6     3089.55     3135.11    223.70 o 
  -7   9   6     8648.83     8013.85   1127.91 o 
  -5   9   6    39237.29    33567.84   2541.97 o 
  -3   9   6    62639.16    64834.26   5005.25 o 
  -1   9   6   127893.97   139353.36  13386.22 o 
   1   9   6      699.18      736.94     79.71 o 
   3   9   6    87428.45    88533.91  10349.50 o 
   5   9   6     3179.28     2630.19    295.13 o 
   7   9   6    62120.57    66403.63   3877.23 o 
   9   9   6     3870.19     5020.81    327.79 o 
  11   9   6     6944.05     7610.93    489.97 o 
 -10  10   6    10254.27    10109.88    428.92 o 
  -8  10   6     2007.73     2078.82    180.07 o 
  -6  10   6    37061.39    36484.19   2607.89 o 
  -4  10   6     4707.60     5335.80    417.76 o 
  -2  10   6    31729.94    33808.61   3059.64 o 
   0  10   6      212.21      318.93     78.11 o 
   2  10   6    20434.91    19900.09   2108.25 o 
   4  10   6    25243.52    26130.58   2970.79 o 
   6  10   6    23237.28    25810.49   2430.35 o 
   8  10   6    17108.17    18195.78    655.58 o 
  10  10   6       19.01        0.00    168.73 o 
 -11  11   6       18.53      207.07    180.41 o 
  -9  11   6     4659.01     4886.13    398.52 o 
  -7  11   6     4877.57     4801.37    250.33 o 
  -5  11   6     4638.00     4722.17    530.12 o 
  -3  11   6     1370.03     1454.82    135.81 o 
  -1  11   6    18287.95    17697.29   1720.26 o 
   1  11   6      134.24       78.00     47.71 o 
   3  11   6      335.16      399.29     84.48 o 
   5  11   6       15.32        0.00    112.43 o 
   7  11   6     4676.13     5138.84    336.54 o 
   9  11   6      375.54      260.63    181.12 o 
 -10  12   6     5124.42     5373.41    474.74 o 
  -8  12   6       68.52      117.51    139.30 o 
  -6  12   6    22752.73    22533.44   2293.61 o 
  -4  12   6     2826.10     3181.87    441.72 o 
  -2  12   6    13605.85    13182.71   1200.25 o 
   0  12   6      143.14      262.86    127.90 o 
   2  12   6    23609.71    23188.99   2631.61 o 
   4  12   6     2050.33     2817.68    348.77 o 
   6  12   6     3270.99     3802.65    468.98 o 
   8  12   6     7666.78     8634.13    806.09 o 
  10  12   6      184.83      172.34    193.95 o 
  -9  13   6     3449.26     3583.81    319.33 o 
  -7  13   6    25396.18    24741.52   2548.92 o 
  -5  13   6    12601.31    11640.37   1010.91 o 
  -3  13   6    11150.93    12276.75   1133.70 o 
  -1  13   6    81315.24    81744.98  10082.84 o 
   1  13   6    18184.91    17383.46   2163.92 o 
   3  13   6    33444.03    33358.85   4025.97 o 
   5  13   6      228.99      256.83    121.73 o 
   7  13   6    19356.96    20753.32   2088.60 o 
   9  13   6      444.01      556.49    215.75 o 
  -8  14   6      528.39      482.37    181.44 o 
  -6  14   6    12089.92    11138.21   1845.28 o 
  -4  14   6       32.11      142.55    122.48 o 
  -2  14   6    62272.79    64245.38   6133.84 o 
   0  14   6     8353.71     7845.65   1267.76 o 
   2  14   6    24082.40    23391.69   2933.69 o 
   4  14   6    17920.96    19303.25   1710.39 o 
   6  14   6     9891.28    10709.54   1302.93 o 
   8  14   6     3287.17     3300.02    447.62 o 
  -7  15   6     2345.61     2188.41    280.46 o 
  -5  15   6     6049.59     6278.64    851.60 o 
  -3  15   6     2021.75     2457.48    335.83 o 
  -1  15   6     4020.48     4352.87    404.40 o 
   1  15   6     2628.58     2644.28    395.68 o 
   3  15   6     6573.83     7271.48    742.01 o 
   5  15   6       25.36        0.00    172.08 o 
   7  15   6      392.41      517.68    200.50 o 
  -6  16   6      705.33      644.16    204.39 o 
  -4  16   6     1161.04     1260.63    225.14 o 
  -2  16   6     3344.57     3689.27    718.80 o 
   0  16   6      207.77       25.11    167.71 o 
   2  16   6       65.52      361.75    201.40 o 
   4  16   6     3915.02     4568.10    446.69 o 
   6  16   6     1892.93     1458.85    289.88 o 
  -3  17   6     3072.37     2763.16    526.93 o 
  -1  17   6    14890.39    14896.75   2679.24 o 
   1  17   6      606.07      743.26    250.68 o 
   3  17   6     9296.84     9552.39   1131.85 o 
   0  18   6     4945.57     5205.32    963.04 o 
 -13   1   7     2814.70     2591.18    249.53 o 
 -11   1   7     6167.29     6430.92    352.01 o 
  -9   1   7    16815.27    18397.06    983.90 o 
  -7   1   7     4375.86     4847.52    262.82 o 
  -5   1   7      140.45      256.56     39.72 o 
  -3   1   7   130444.86   136367.00   8314.51 o 
  -1   1   7     1339.59     1211.25     83.91 o 
   1   1   7    72181.96    64363.79   4286.44 o 
   3   1   7    83164.97   102628.87   6979.71 o 
   5   1   7    61045.48    64349.86   5190.87 o 
   7   1   7      245.42      331.82     67.53 o 
   9   1   7     7066.61     7194.93    464.46 o 
  11   1   7     8822.90     9615.93    412.23 o 
  13   1   7     4692.01     5072.56    376.33 o 
 -14   2   7     2518.92     2655.54    273.97 o 
 -12   2   7    10109.37     9687.44    415.61 o 
 -10   2   7      996.15     1276.63    144.62 o 
  -8   2   7    97413.32   104165.84   7422.00 o 
  -6   2   7      190.03      393.72     87.95 o 
  -4   2   7   179899.70   195725.53  13110.10 o 
  -2   2   7   178498.77   170591.31   8330.14 o 
   0   2   7   253810.70   206029.48  14443.27 o 
   2   2   7   180255.05   195739.86  15835.83 o 
   4   2   7    46515.47    53734.98   2415.47 o 
   6   2   7    68929.78    73975.76   6360.19 o 
   8   2   7      144.19      175.07     74.91 o 
  10   2   7    29422.67    32001.74   1142.65 o 
  12   2   7       78.89      195.21    177.96 o 
 -13   3   7     7696.95     6818.75    353.74 o 
 -11   3   7     2731.33     2720.75    226.61 o 
  -9   3   7    27556.23    28022.48   1528.22 o 
  -7   3   7    72500.12    81307.28   4980.22 o 
  -5   3   7    24406.03    29379.07   2083.04 o 
  -3   3   7    60888.16    70546.42   4344.80 o 
  -1   3   7     3557.61     4077.06    340.97 o 
   1   3   7   153555.20   163277.19  10773.71 o 
   3   3   7    10999.84    12960.83    855.46 o 
   5   3   7   145831.92   162655.86   9766.36 o 
   7   3   7    37912.12    36990.38   3306.21 o 
   9   3   7    22760.04    21470.14    850.80 o 
  11   3   7     9759.86     9745.40    416.53 o 
  13   3   7       62.29      126.68    182.79 o 
 -12   4   7     4491.87     4508.92    292.85 o 
 -10   4   7     2152.20     1984.88    198.14 o 
  -8   4   7     1102.96     1176.09    123.69 o 
  -6   4   7     1045.81     1388.21    125.99 o 
  -4   4   7     7104.02     6777.49    436.21 o 
  -2   4   7     2707.41     3063.18    199.41 o 
   0   4   7     2856.78     2749.54    256.79 o 
   2   4   7    31891.42    35359.52   3398.51 o 
   4   4   7      539.49      566.55     72.62 o 
   6   4   7    29532.85    33177.58   1726.31 o 
   8   4   7     6327.15     6096.78    425.30 o 
  10   4   7      113.21      305.47    141.20 o 
  12   4   7      335.88      347.01    189.75 o 
 -13   5   7     1126.07     1434.62    225.33 o 
 -11   5   7      626.65      789.65    185.22 o 
  -9   5   7     5073.62     5065.89    295.55 o 
  -7   5   7     5173.95     5476.24    438.80 o 
  -5   5   7     5238.12     4786.05    537.30 o 
  -3   5   7    16540.83    16890.99   1244.59 o 
  -1   5   7    11335.67    12022.59    890.29 o 
   1   5   7    32012.34    35952.11   3378.39 o 
   3   5   7     3815.49     3905.86    384.77 o 
   5   5   7    38367.52    41233.54   2968.91 o 
   7   5   7    11264.18    12225.05   1040.53 o 
   9   5   7      883.50     1010.71    131.95 o 
  11   5   7     3290.28     3074.12    281.20 o 
 -12   6   7     9708.21     9550.77    419.24 o 
 -10   6   7     3347.04     3146.78    232.43 o 
  -8   6   7    29245.75    30257.41   2174.06 o 
  -6   6   7    21276.87    21819.52   1472.99 o 
  -4   6   7   139824.86   161522.67  12451.56 o 
  -2   6   7    34011.42    39016.82   3037.25 o 
   0   6   7   115957.95   126587.08  11796.31 o 
   2   6   7    71267.32    84273.30   7511.99 o 
   4   6   7    23690.05    20027.80   3538.04 o 
   6   6   7    29806.03    28285.84   2586.81 o 
   8   6   7     6805.70     6995.87    478.96 o 
  10   6   7    10568.90    10148.91    995.92 o 
  12   6   7      783.78      783.53    326.06 o 
 -13   7   7    11216.95    10984.87    611.05 o 
 -11   7   7     2669.92     2502.06    237.39 o 
  -9   7   7     2412.48     2921.96    238.96 o 
  -7   7   7    43818.11    42602.68   2398.39 o 
  -5   7   7    55758.40    65705.84   5095.86 o 
  -3   7   7   128162.93   146702.84  10597.20 o 
  -1   7   7     2621.06     1972.21    211.59 o 
   1   7   7   224263.95   238841.66  22833.72 o 
   3   7   7     2093.55     2346.86    310.82 o 
   5   7   7    18318.12    19232.52   1621.03 o 
   7   7   7    15890.21    17831.89   1530.32 o 
   9   7   7    17025.07    17988.47    586.00 o 
  11   7   7     2965.51     3057.32    348.34 o 
 -12   8   7     3087.16     3393.36    310.50 o 
 -10   8   7     2151.73     2141.73    215.82 o 
  -8   8   7    12390.26    12331.64    693.93 o 
  -6   8   7     9105.07    10077.98    606.80 o 
  -4   8   7    26108.42    28039.12   2423.28 o 
  -2   8   7    13255.38    14255.23   1283.92 o 
   0   8   7    81797.42    90251.22   7350.62 o 
   2   8   7    37163.85    41520.67   4050.18 o 
   4   8   7     9738.54     9190.69   1113.55 o 
   6   8   7    14690.37    14369.49   1156.05 o 
   8   8   7      660.56      742.50    177.91 o 
  10   8   7     9514.63    10462.86    443.07 o 
  12   8   7      521.90      899.72    363.20 o 
 -11   9   7       50.13       47.70    141.76 o 
  -9   9   7     1316.11     1556.33    170.23 o 
  -7   9   7     3430.17     3369.56    335.03 o 
  -5   9   7    15740.98    14285.97    853.15 o 
  -3   9   7     8854.01     8951.67    768.61 o 
  -1   9   7     5683.45     6444.41    486.92 o 
   1   9   7     9308.42     7107.35   1368.27 o 
   3   9   7      150.78      205.38     67.24 o 
   5   9   7     3899.06     4006.99    383.87 o 
   7   9   7      179.64      335.47    152.93 o 
   9   9   7     3312.76     3636.60    294.48 o 
  11   9   7     1526.76     1895.71    326.03 o 
 -10  10   7      966.13     1029.25    187.22 o 
  -8  10   7     6478.31     6848.70    654.70 o 
  -6  10   7      124.15      200.39     96.12 o 
  -4  10   7    45668.79    48629.64   3978.38 o 
  -2  10   7     8981.44     9207.74    889.69 o 
   0  10   7     4538.86     3631.74    655.75 o 
   2  10   7    35688.32    37022.61   4409.62 o 
   4  10   7     8820.90     9828.75    862.26 o 
   6  10   7    41897.27    47932.07   2490.45 o 
   8  10   7     3005.38     3389.93    292.64 o 
  10  10   7     3331.23     3555.40    317.40 o 
 -11  11   7     3913.31     3774.18    291.44 o 
  -9  11   7    19308.27    18492.00   1232.49 o 
  -7  11   7    29934.15    29269.60   2652.02 o 
  -5  11   7     4316.23     3842.19    251.37 o 
  -3  11   7    45067.00    47271.59   4579.39 o 
  -1  11   7     5232.56     4883.28    469.50 o 
   1  11   7    54436.08    58054.44   5933.32 o 
   3  11   7     1517.34     1599.29    134.92 o 
   5  11   7    76920.33    87063.50   8536.41 o 
   7  11   7    10306.60    11285.51    436.38 o 
   9  11   7     7597.13     7425.29    398.55 o 
 -10  12   7      465.98      479.00    170.08 o 
  -8  12   7    25653.23    24823.93   2244.72 o 
  -6  12   7      251.75      235.84    128.38 o 
  -4  12   7    24854.19    25555.88   2134.55 o 
  -2  12   7    19968.36    19956.53   1870.50 o 
   0  12   7    21906.67    21088.46   2359.13 o 
   2  12   7    34696.09    32378.40   3520.98 o 
   4  12   7    12539.12    13523.42   1201.34 o 
   6  12   7    19752.58    21293.67   1643.76 o 
   8  12   7        6.43       29.54    161.86 o 
  -9  13   7      648.61      585.94    177.20 o 
  -7  13   7      405.87      443.54    150.43 o 
  -5  13   7     3161.14     3134.23    273.36 o 
  -3  13   7     8394.23     8504.73    710.24 o 
  -1  13   7      265.99      247.29    101.64 o 
   1  13   7     2712.91     1659.75    499.30 o 
   3  13   7    10345.67     9260.87   1147.85 o 
   5  13   7     1983.31     1515.27    541.41 o 
   7  13   7       73.01       91.86    166.82 o 
   9  13   7      151.90      555.33    214.82 o 
  -8  14   7     1544.31     1586.31    343.52 o 
  -6  14   7       11.65       51.22    132.02 o 
  -4  14   7     2953.68     3168.60    251.27 o 
  -2  14   7    10047.08     9479.67    654.47 o 
   0  14   7     6498.54     5749.79    713.95 o 
   2  14   7     2456.22     2619.55    249.71 o 
   4  14   7      369.05      202.06    152.45 o 
   6  14   7     2344.29     2423.07    280.46 o 
   8  14   7       10.80        0.00    182.52 o 
  -7  15   7     4708.89     4214.87    579.49 o 
  -5  15   7      999.72      958.40    204.64 o 
  -3  15   7    49504.64    49824.68   5216.14 o 
  -1  15   7     4889.92     4681.90    609.74 o 
   1  15   7    25750.30    21665.71   3347.87 o 
   3  15   7     6831.49     7075.58    862.74 o 
   5  15   7    16232.26    17007.98   3490.48 o 
   7  15   7      121.31      526.63    199.96 o 
  -6  16   7      313.34      383.25    185.54 o 
  -4  16   7    18905.11    18050.29   2414.56 o 
  -2  16   7     5925.23     6409.29   1018.76 o 
   0  16   7    18839.80    19128.38   3251.30 o 
   2  16   7    12740.35    12814.51   1499.81 o 
   4  16   7     5259.61     4760.42    811.66 o 
  -3  17   7      803.40      894.81    254.89 o 
  -1  17   7       19.92      228.07    164.36 o 
   1  17   7    10457.55    12006.84   1631.98 o 
   3  17   7       29.84      102.40    209.10 o 
 -14   0   8     4282.45     4193.34    509.55 o 
 -12   0   8     9222.15     8399.95    820.34 o 
 -10   0   8    27179.32    24743.35    791.63 o 
  -8   0   8    16356.80    20564.07   2092.99 o 
  -6   0   8    34422.43    40463.66   3291.23 o 
  -4   0   8   243166.66   251707.33  23583.77 o 
  -2   0   8    97916.04    84849.91   4866.27 o 
   2   0   8    41027.98    44936.48   4589.53 o 
   4   0   8   175960.75   205266.61  23742.57 o 
   6   0   8      933.07     1347.37    355.68 o 
   8   0   8    14967.63    12116.62   2068.24 o 
  10   0   8     1026.26     1458.84    303.91 o 
  12   0   8    25686.96    26519.81    973.10 o 
 -13   1   8     1914.92     1849.98    225.22 o 
 -11   1   8     2428.87     3082.56    297.91 o 
  -9   1   8    19144.48    19534.85   1229.28 o 
  -7   1   8      394.89      746.68     78.44 o 
  -5   1   8    92704.97   113961.53   6623.14 o 
  -3   1   8     7953.73     9072.76    594.89 o 
  -1   1   8   278879.16   199860.53  10362.54 o 
   1   1   8     2079.65     1994.04    113.38 o 
   3   1   8   136493.72   155314.73  11673.79 o 
   5   1   8    15385.92    16116.21    858.75 o 
   7   1   8     3776.94     4365.54    341.06 o 
   9   1   8    25765.20    25194.65   2131.08 o 
  11   1   8     2259.64     2231.17    260.13 o 
  13   1   8     3242.58     2984.26    323.11 o 
 -14   2   8     1492.32     1691.62    242.70 o 
 -12   2   8     4675.33     4923.99    293.50 o 
 -10   2   8       55.15       88.65    104.30 o 
  -8   2   8     5871.01     4676.26    343.66 o 
  -6   2   8    17304.46    21698.96   1255.00 o 
  -4   2   8     8164.77     7449.63    539.87 o 
  -2   2   8     8113.77     9789.10    479.65 o 
   0   2   8     7866.31     7240.09    574.97 o 
   2   2   8     7145.18     7022.43    503.03 o 
   4   2   8       99.60      180.11     48.63 o 
   6   2   8    11075.53    12355.42    716.29 o 
   8   2   8      112.24      239.34     81.84 o 
  10   2   8     1401.62     1596.68    219.71 o 
  12   2   8       23.17        0.00    166.42 o 
 -13   3   8      644.13      540.18    170.31 o 
 -11   3   8      834.76      803.21    163.10 o 
  -9   3   8    15319.83    15208.30    961.71 o 
  -7   3   8     1771.29     1577.09    108.23 o 
  -5   3   8    24977.57    27034.77   1932.05 o 
  -3   3   8      380.66      479.49     41.34 o 
  -1   3   8    38663.39    37783.82   2884.78 o 
   1   3   8    28328.92    28753.04   1749.79 o 
   3   3   8    78431.48    93008.76   7728.49 o 
   5   3   8      247.58      243.77     55.10 o 
   7   3   8      908.80      737.64     93.08 o 
   9   3   8    16402.95    17340.17    792.19 o 
  11   3   8     3604.29     3706.01    318.54 o 
  13   3   8       49.07       87.45    191.87 o 
 -12   4   8      949.54      973.40    179.92 o 
 -10   4   8    54883.67    52089.29   2595.87 o 
  -8   4   8    19448.99    21793.72   1615.41 o 
  -6   4   8    94453.50   106306.59   6724.51 o 
  -4   4   8    97981.98   115465.97   6887.30 o 
  -2   4   8    50345.69    46730.04   3428.60 o 
   0   4   8    50981.27    49462.81   3750.68 o 
   2   4   8    22252.51    22251.61   1957.03 o 
   4   4   8   127891.27   145624.42   9483.12 o 
   6   4   8     1392.26     1517.01    109.63 o 
   8   4   8    49908.80    54567.95   2555.52 o 
  10   4   8     6867.79     7172.93    445.77 o 
  12   4   8     2266.49     2453.18    282.45 o 
 -13   5   8     5509.10     5317.07    326.42 o 
 -11   5   8     6394.40     5905.15    367.25 o 
  -9   5   8    31713.89    31800.03   1656.42 o 
  -7   5   8    12704.69    11972.51    824.38 o 
  -5   5   8   128989.57   147861.69   8832.06 o 
  -3   5   8     3258.46     3108.41    209.43 o 
  -1   5   8   167350.50   176885.13  11721.51 o 
   1   5   8     2962.74     3365.93    393.68 o 
   3   5   8   100478.66   109680.84   9909.85 o 
   5   5   8   116802.60   130200.65   9208.12 o 
   7   5   8    69503.41    70704.24   4857.12 o 
   9   5   8     5949.18     6607.50    508.82 o 
  11   5   8      351.27      623.69    189.42 o 
 -12   6   8      152.48      271.61    151.18 o 
 -10   6   8      230.44      199.21    119.50 o 
  -8   6   8     5728.75     6939.33    729.45 o 
  -6   6   8    30691.29    26609.37   2427.38 o 
  -4   6   8      518.30      592.16     71.78 o 
  -2   6   8    15857.29    16051.49   1247.42 o 
   0   6   8    80243.95    83929.18   7270.51 o 
   2   6   8     5884.07     7245.58    634.41 o 
   4   6   8    11263.66    12508.79   1449.60 o 
   6   6   8     1662.07     1369.69    193.20 o 
   8   6   8    17333.67    18298.64    474.85 o 
  10   6   8       23.96      206.17     95.09 o 
  12   6   8     2781.03     2391.94    443.15 o 
 -13   7   8      938.84      891.63    205.59 o 
 -11   7   8       33.28       13.35    130.89 o 
  -9   7   8      151.88      126.49     97.85 o 
  -7   7   8     1356.81     1585.35    139.66 o 
  -5   7   8     2889.78     3721.34    341.99 o 
  -3   7   8       86.85      322.83     65.40 o 
  -1   7   8     8576.65     8032.00    820.79 o 
   1   7   8      887.27     1141.33    122.39 o 
   3   7   8     2186.44     2497.96    280.12 o 
   5   7   8    11114.84    12398.23    525.13 o 
   7   7   8     2394.89     1956.43    257.96 o 
   9   7   8       91.58       91.29    115.41 o 
  11   7   8      163.70      375.39    269.98 o 
 -12   8   8      133.61      189.83    168.11 o 
 -10   8   8     1043.34     1210.20    182.49 o 
  -8   8   8    10158.26     9530.57    340.72 o 
  -6   8   8    64207.97    62714.66   3903.68 o 
  -4   8   8     8251.15     8755.68    741.04 o 
  -2   8   8    21804.90    22513.12   1948.31 o 
   0   8   8   111514.88   122823.80  11916.05 o 
   2   8   8    16585.70    17534.15   1680.21 o 
   4   8   8    27208.98    25274.90   2641.97 o 
   6   8   8      367.81      450.48     99.15 o 
   8   8   8    26453.88    28582.05    904.53 o 
  10   8   8       51.96      183.66    164.12 o 
 -11   9   8     4048.52     4346.30    294.21 o 
  -9   9   8    14526.30    13419.29    583.96 o 
  -7   9   8     8388.41     9679.51    664.20 o 
  -5   9   8    91429.52    91557.88   5311.69 o 
  -3   9   8     2393.37     2059.87    153.13 o 
  -1   9   8    95783.16    91034.40  10991.50 o 
   1   9   8     1870.08     2074.92    212.57 o 
   3   9   8    73427.06    70678.90   9035.42 o 
   5   9   8    50637.79    50190.92   6773.91 o 
   7   9   8     8818.75     9708.36    388.53 o 
   9   9   8     8165.44     9031.06    432.08 o 
  11   9   8     1350.60     1538.16    263.21 o 
 -10  10   8    17913.40    16235.42    982.71 o 
  -8  10   8      666.66      504.17    114.04 o 
  -6  10   8    13617.67    12311.06    730.64 o 
  -4  10   8    30086.32    31751.16   2888.77 o 
  -2  10   8     7443.20     7244.84    743.82 o 
   0  10   8    20135.68    17740.99   1735.41 o 
   2  10   8     7127.04     7384.82    832.95 o 
   4  10   8    49568.02    49936.37   5082.22 o 
   6  10   8      544.98      746.83    150.08 o 
   8  10   8    12562.52    12893.98    620.36 o 
  10  10   8     2560.11     2752.13    300.04 o 
 -11  11   8        6.77        0.00    167.66 o 
  -9  11   8      143.89      263.66    146.98 o 
  -7  11   8      724.84      832.46    160.28 o 
  -5  11   8     5120.92     4954.48    404.03 o 
  -3  11   8      159.13      190.18     90.15 o 
  -1  11   8     3783.61     3291.49    347.69 o 
   1  11   8     1308.92     1223.19    194.70 o 
   3  11   8    10495.02    10681.91   1138.97 o 
   5  11   8       32.00      177.16    170.20 o 
   7  11   8     2888.79     3241.18    284.88 o 
   9  11   8     1041.48     1513.67    248.36 o 
 -10  12   8     5324.66     5381.38    457.71 o 
  -8  12   8     4562.65     4973.19    495.39 o 
  -6  12   8    10250.76    10191.44   1012.73 o 
  -4  12   8    19877.59    18182.45   1200.57 o 
  -2  12   8     1766.38     1887.82    202.38 o 
   0  12   8    12078.32    12198.71   1776.56 o 
   2  12   8    15369.59    13522.29   1467.48 o 
   4  12   8    17937.92    19275.37   1423.33 o 
   6  12   8       84.57      158.88    156.34 o 
   8  12   8     4517.67     4858.75    346.67 o 
  -9  13   8     8998.86     9202.73    955.90 o 
  -7  13   8       97.56      117.87    135.23 o 
  -5  13   8    33788.41    31129.85   3068.59 o 
  -3  13   8     1042.04     1049.70    147.09 o 
  -1  13   8    55077.81    52580.19   5192.42 o 
   1  13   8    10937.37     9988.61    957.65 o 
   3  13   8    40994.15    42387.77   4584.88 o 
   5  13   8     1172.33     1426.95    197.67 o 
   7  13   8     3983.43     4054.20    388.19 o 
  -8  14   8       90.40        0.00    151.04 o 
  -6  14   8     6610.18     6502.84    769.07 o 
  -4  14   8    19874.21    17029.49   1069.84 o 
  -2  14   8    30059.35    30303.12   2877.20 o 
   0  14   8    25740.06    24952.20   2645.42 o 
   2  14   8     1847.46     1990.24    237.14 o 
   4  14   8    18409.41    17766.26   1748.70 o 
   6  14   8      190.47      134.65    156.09 o 
   8  14   8     7774.77     8470.45    789.38 o 
  -7  15   8      111.22       22.67    154.43 o 
  -5  15   8     8329.00     7305.56   1448.74 o 
  -3  15   8      624.49      615.93    153.92 o 
  -1  15   8    13246.17    12893.19   1737.13 o 
   1  15   8       60.18      177.60    151.60 o 
   3  15   8     4219.76     4429.16    609.21 o 
   5  15   8     1412.64     1215.35    336.78 o 
  -6  16   8      192.02      261.94    172.99 o 
  -4  16   8     1070.19      853.83    199.66 o 
  -2  16   8     1918.51     1808.80    323.21 o 
   0  16   8      324.30      483.83    154.60 o 
   2  16   8      629.79      853.62    212.14 o 
   4  16   8     3335.60     2995.97    302.00 o 
  -3  17   8       50.74       72.96    173.42 o 
  -1  17   8     7434.06     7172.35   1764.85 o 
   1  17   8     3614.15     4029.12    401.29 o 
   3  17   8    12184.53    14037.17   1601.91 o 
 -13   1   9       29.99       96.14    141.10 o 
 -11   1   9    11138.65    11047.97    588.01 o 
  -9   1   9     7573.17     7117.09    301.22 o 
  -7   1   9     9386.41    10466.98    736.90 o 
  -5   1   9      641.59      761.63     57.77 o 
  -3   1   9   150243.64   145419.28   9509.94 o 
  -1   1   9    33189.96    25736.92   1242.92 o 
   1   1   9    52341.89    43656.22   2446.95 o 
   3   1   9    61947.28    68602.13   5476.41 o 
   5   1   9     3583.89     3916.93    257.78 o 
   7   1   9    21832.06    17774.48   2955.16 o 
   9   1   9     9529.72     8721.69    828.29 o 
  11   1   9     3643.19     4214.86    317.38 o 
  13   1   9     1197.58     1436.82    266.14 o 
 -14   2   9     1831.01     2082.55    287.67 o 
 -12   2   9    17732.44    16117.93   1156.90 o 
 -10   2   9     4866.48     4891.00    256.61 o 
  -8   2   9    25897.20    25494.89   1605.59 o 
  -6   2   9   138639.81   157968.50  10825.33 o 
  -4   2   9   162604.69   169582.39  13065.99 o 
  -2   2   9   108202.56    98525.59   4528.84 o 
   0   2   9      591.33      653.09     43.72 o 
   2   2   9   327480.00   332156.97  30031.88 o 
   4   2   9     1689.52     1894.41    119.73 o 
   6   2   9    38228.51    38455.20   3126.97 o 
   8   2   9    17454.57    18106.15   1641.94 o 
  10   2   9    26646.77    26667.25    994.61 o 
  12   2   9     3104.74     3113.52    307.92 o 
 -13   3   9     4322.73     4213.30    300.51 o 
 -11   3   9    21922.07    20932.32    990.89 o 
  -9   3   9      238.85      229.71    107.67 o 
  -7   3   9    65735.11    66699.48   5281.10 o 
  -5   3   9     3603.91     4111.07    241.97 o 
  -3   3   9    56748.96    56351.07   3272.66 o 
  -1   3   9     3830.41     2983.19    216.74 o 
   1   3   9    62457.90    58485.38   3749.30 o 
   3   3   9    58580.15    65769.35   5351.65 o 
   5   3   9    48582.95    51857.25   5950.56 o 
   7   3   9    60974.48    67985.92   5382.65 o 
   9   3   9      436.25      651.19    121.87 o 
  11   3   9    14159.04    13691.18    638.93 o 
 -12   4   9      190.96      206.14    142.23 o 
 -10   4   9     3814.28     3810.05    285.14 o 
  -8   4   9    23935.49    24878.77   1958.77 o 
  -6   4   9      398.03      556.18     74.51 o 
  -4   4   9    12336.44    13350.69    769.07 o 
  -2   4   9    55544.76    56184.39   5032.50 o 
   0   4   9     4173.07     4010.64    321.08 o 
   2   4   9      781.65     1111.58     97.72 o 
   4   4   9    25290.48    31872.16   1971.13 o 
   6   4   9    30305.31    28251.20   2227.86 o 
   8   4   9      953.35     1294.32    144.14 o 
  10   4   9      409.98      447.53    139.25 o 
  12   4   9     2479.43     2863.67    298.54 o 
 -13   5   9      250.69      259.76    152.04 o 
 -11   5   9     3666.77     3788.09    265.62 o 
  -9   5   9      111.03      262.11    120.54 o 
  -7   5   9    11950.96    12465.21    954.34 o 
  -5   5   9    19799.41    20703.85   1061.24 o 
  -3   5   9     4527.36     4491.68    288.60 o 
  -1   5   9     1244.60     1225.33     66.27 o 
   1   5   9    45476.56    49245.21   4663.21 o 
   3   5   9      605.99      865.08     64.17 o 
   5   5   9    14888.77    15342.98   1191.58 o 
   7   5   9    16461.97    16203.92   1212.61 o 
   9   5   9      442.35      458.45    118.82 o 
  11   5   9     1246.94     1143.01    221.84 o 
 -12   6   9     4635.67     4678.02    334.59 o 
 -10   6   9     8982.95     8409.18    331.78 o 
  -8   6   9    20377.82    20222.71   1355.80 o 
  -6   6   9    19684.67    18098.94   1727.54 o 
  -4   6   9     4083.08     4436.17    384.82 o 
  -2   6   9   192111.19   177038.02  18069.91 o 
   0   6   9    27577.40    30983.27   2630.64 o 
   2   6   9    81466.32    92225.15   8117.28 o 
   4   6   9    13646.59    14131.14   1037.18 o 
   6   6   9    48501.00    53482.79   3868.63 o 
   8   6   9     7097.97     7632.91    432.90 o 
  10   6   9     5796.19     5660.67    540.49 o 
  12   6   9     4663.42     5018.57    556.97 o 
 -13   7   9     3052.29     2782.43    278.43 o 
 -11   7   9     5865.20     5367.13    431.19 o 
  -9   7   9       38.99      212.25    102.83 o 
  -7   7   9    71468.75    67611.83   5872.19 o 
  -5   7   9      209.61      544.95    116.21 o 
  -3   7   9   182221.58   199543.13  14310.44 o 
  -1   7   9    43517.93    47429.50   4246.10 o 
   1   7   9    76106.40    75605.67   7494.78 o 
   3   7   9    53422.63    48906.62   5783.39 o 
   5   7   9     5975.13     5660.43    883.22 o 
   7   7   9    12762.30     9784.55   2019.48 o 
   9   7   9       73.84      126.59    107.31 o 
  11   7   9    23771.35    24111.25    971.13 o 
 -12   8   9     2900.45     2592.51    259.45 o 
 -10   8   9     3872.50     3447.63    249.12 o 
  -8   8   9     2057.12     1983.14    163.25 o 
  -6   8   9    18376.65    17119.80   1025.31 o 
  -4   8   9     7670.49     9095.25    641.14 o 
  -2   8   9   100164.73    94956.98   7996.94 o 
   0   8   9     8224.33    10102.51    903.27 o 
   2   8   9    31483.76    30054.13   3529.12 o 
   4   8   9       87.44      178.86     88.24 o 
   6   8   9    32798.38    33596.26   2885.92 o 
   8   8   9     3346.39     3680.19    344.90 o 
  10   8   9     1646.36     2054.07    264.56 o 
 -11   9   9       51.40      111.48    144.29 o 
  -9   9   9      936.57      849.53    147.16 o 
  -7   9   9      619.69      650.55    120.97 o 
  -5   9   9     3800.06     4173.12    214.37 o 
  -3   9   9     3615.58     4004.76    384.07 o 
  -1   9   9     5419.87     3756.03    957.17 o 
   1   9   9     4179.07     4372.82    453.43 o 
   3   9   9     7082.67     6786.03   1157.96 o 
   5   9   9     1030.82      572.51    301.67 o 
   7   9   9      210.71      341.92    156.91 o 
   9   9   9        5.12       73.43    150.67 o 
  11   9   9      410.59      494.25    265.67 o 
 -10  10   9     5708.15     5730.19    332.90 o 
  -8  10   9    17678.50    18119.74   1116.91 o 
  -6  10   9     4501.83     4648.19    309.84 o 
  -4  10   9     1274.84     1944.91    464.28 o 
  -2  10   9    40573.96    39896.73   4033.50 o 
   0  10   9     8234.67     7925.62    851.71 o 
   2  10   9    25997.24    23121.79   4337.18 o 
   4  10   9    11810.98    12200.54   1212.59 o 
   6  10   9    29205.00    31817.95   1895.62 o 
   8  10   9      347.56      283.89    174.70 o 
  10  10   9     2252.23     2263.29    288.09 o 
 -11  11   9    12015.28    11196.95    881.76 o 
  -9  11   9      709.58      780.86    173.51 o 
  -7  11   9    50301.04    51246.02   4464.09 o 
  -5  11   9     2158.83     2127.29    208.87 o 
  -3  11   9    23319.11    24286.15   2537.50 o 
  -1  11   9     7124.16     6828.52    731.63 o 
   1  11   9    44723.48    44414.73   5382.13 o 
   3  11   9    24652.61    25931.16   3046.41 o 
   5  11   9    19660.65    20650.26   1695.77 o 
   7  11   9    29906.66    33087.42   2292.91 o 
   9  11   9      497.27      484.36    204.22 o 
 -10  12   9     1233.03     1325.52    218.54 o 
  -8  12   9     5795.22     5688.80    465.29 o 
  -6  12   9    21271.49    21019.00   1767.97 o 
  -4  12   9    25088.63    23427.03   1832.36 o 
  -2  12   9    14859.39    14669.52   1300.56 o 
   0  12   9      873.01      989.15    155.13 o 
   2  12   9    69796.41    68082.05   7476.71 o 
   4  12   9        7.72      157.52    122.44 o 
   6  12   9    12708.10    13750.26   1221.21 o 
   8  12   9     5010.90     5263.98    443.91 o 
  -9  13   9      566.11      611.36    177.72 o 
  -7  13   9      917.50      982.92    180.36 o 
  -5  13   9     2285.81     2540.06    321.32 o 
  -3  13   9     8183.18     8765.72    846.33 o 
  -1  13   9     5595.27     5383.69    516.49 o 
   1  13   9      915.11      828.06    129.57 o 
   3  13   9     5208.79     5264.05    573.92 o 
   5  13   9      491.89      509.92    151.22 o 
   7  13   9      912.40      954.24    214.60 o 
  -8  14   9      247.15      372.64    164.84 o 
  -6  14   9     2818.64     2646.78    388.86 o 
  -4  14   9     4507.28     4329.87    321.09 o 
  -2  14   9     5852.69     5300.07    452.47 o 
   0  14   9        4.16       68.88     72.22 o 
   2  14   9    10501.77    10943.53    952.82 o 
   4  14   9      133.96      297.27    158.48 o 
   6  14   9     1282.38     1410.76    227.20 o 
  -7  15   9     8630.79     7862.06   1090.27 o 
  -5  15   9      372.45      443.94    153.36 o 
  -3  15   9    36563.18    31008.71   3022.43 o 
  -1  15   9    11125.03     9930.40   1175.33 o 
   1  15   9    15795.90    15881.74   1993.87 o 
   3  15   9     9858.54     9731.28    776.37 o 
   5  15   9     1624.74     1739.97    304.69 o 
  -6  16   9    10281.68     9872.38   1771.92 o 
  -4  16   9     5527.17     5130.20    549.78 o 
  -2  16   9    17826.19    16758.86   1820.39 o 
   0  16   9     1974.10     2250.71    263.74 o 
   2  16   9    22049.05    22599.81   2726.60 o 
   4  16   9      124.72      174.85    167.97 o 
  -3  17   9     4124.74     3873.80    820.56 o 
  -1  17   9      966.37      935.61    264.21 o 
   1  17   9     2028.58     2449.18    344.40 o 
   3  17   9     2884.59     2994.64    459.70 o 
 -14   0  10     6011.09     4361.21    504.02 o 
 -12   0  10     5297.55     5127.56    458.95 o 
 -10   0  10    14776.83    12987.62    997.28 o 
  -8   0  10    74019.17    84712.12   9834.94 o 
  -6   0  10    24401.58    26655.74   2859.40 o 
  -4   0  10   113690.12   122201.78  11276.93 o 
  -2   0  10      587.22      862.39    111.38 o 
   2   0  10     3635.31     3031.92    255.81 o 
   4   0  10     1928.29     2720.93    263.55 o 
   6   0  10    31267.69    32630.89   3910.66 o 
   8   0  10    86952.91    80425.46  15242.68 o 
  10   0  10    11903.45    12292.42    634.65 o 
  12   0  10      713.76      648.84    306.87 o 
 -13   1  10     7440.52     6561.28    381.27 o 
 -11   1  10      229.88       67.08    111.00 o 
  -9   1  10    13583.94    14323.73   1148.31 o 
  -7   1  10    24701.13    29041.81   2171.81 o 
  -5   1  10    90483.00   102224.57   7109.51 o 
  -3   1  10    31869.34    29211.08   1648.84 o 
  -1   1  10    87970.02    65125.29   3264.96 o 
   1   1  10    98455.45    76121.02   3559.96 o 
   3   1  10    41649.36    46539.55   3811.83 o 
   5   1  10    37772.79    48226.43   3514.33 o 
   7   1  10      472.27     1119.15    140.32 o 
   9   1  10    19557.28    18618.12   1464.37 o 
  11   1  10      846.06      973.39    214.44 o 
 -12   2  10      609.54      781.11    171.40 o 
 -10   2  10     5474.47     5223.52    335.12 o 
  -8   2  10     4743.49     6029.61    386.18 o 
  -6   2  10    20812.46    26222.29   1904.56 o 
  -4   2  10    14890.80    16832.21   1420.71 o 
  -2   2  10    34543.04    28025.95   1204.10 o 
   0   2  10     5091.26     3872.61    254.06 o 
   2   2  10       45.96      221.50     51.08 o 
   4   2  10    18412.98    20053.24   1671.06 o 
   6   2  10     7578.75     8610.57   1191.83 o 
   8   2  10      541.74      587.30    107.90 o 
  10   2  10     7135.26     7777.85    372.41 o 
  12   2  10      250.07      104.16    179.49 o 
 -13   3  10     6912.57     6462.84    490.58 o 
 -11   3  10      277.24      314.16    134.56 o 
  -9   3  10     5095.53     4699.43    308.96 o 
  -7   3  10    15408.93    16360.16   1126.76 o 
  -5   3  10    58548.28    59679.31   4621.13 o 
  -3   3  10      921.69     1079.41     61.17 o 
  -1   3  10     9750.52     8710.06    519.20 o 
   1   3  10    89322.58    87036.34   5887.40 o 
   3   3  10    12940.19    12753.10   1011.89 o 
   5   3  10    31325.80    31331.02   2566.45 o 
   7   3  10      179.86      253.54     79.23 o 
   9   3  10     7974.06     6906.36   1386.40 o 
  11   3  10      746.10     1005.71    220.79 o 
 -12   4  10     3119.84     2837.23    280.93 o 
 -10   4  10    18507.22    17474.68    837.05 o 
  -8   4  10    44961.46    44718.71   3073.36 o 
  -6   4  10    12208.04    16019.68   1148.17 o 
  -4   4  10    70265.10    76477.81   4774.33 o 
  -2   4  10       24.23      118.62     28.80 o 
   0   4  10   152831.78   151530.78  10536.69 o 
   2   4  10    23102.88    27821.14   2011.66 o 
   4   4  10    94365.97   103518.41   8507.37 o 
   6   4  10    58137.73    60734.52   5141.00 o 
   8   4  10    19176.06    18024.90   1515.05 o 
  10   4  10    10999.32    11774.55    775.39 o 
  12   4  10      528.64      605.91    211.68 o 
 -13   5  10     4158.25     4044.75    304.59 o 
 -11   5  10     3379.48     3304.39    249.66 o 
  -9   5  10    46623.94    42405.44   2110.82 o 
  -7   5  10      124.31      246.56     85.85 o 
  -5   5  10    38254.42    37197.40   1938.25 o 
  -3   5  10    76267.23    83677.87   4863.09 o 
  -1   5  10    91098.48    86987.00   6131.15 o 
   1   5  10    78701.23    79790.71   6774.57 o 
   3   5  10     5964.25     5712.91    483.99 o 
   5   5  10   118603.49   134864.14  10715.93 o 
   7   5  10       20.21       62.55     78.14 o 
   9   5  10    23697.29    24228.45   1414.10 o 
  11   5  10      167.37       73.49    185.74 o 
 -12   6  10     3801.44     3462.11    350.83 o 
 -10   6  10      618.37      599.81    147.46 o 
  -8   6  10     3014.45     2700.27    219.34 o 
  -6   6  10     3701.38     4491.31    328.93 o 
  -4   6  10    39385.80    43612.82   2808.53 o 
  -2   6  10    17773.13    19436.12   1700.15 o 
   0   6  10     7364.17     8652.18    761.84 o 
   2   6  10    40992.93    40514.17   4626.06 o 
   4   6  10    23201.03    25311.10   1949.79 o 
   6   6  10     3735.80     4212.27    344.83 o 
   8   6  10       92.05      133.32    115.40 o 
  10   6  10     7026.00     6632.21    358.81 o 
  12   6  10     3241.84     2904.82    482.19 o 
 -11   7  10      292.30      379.92    151.64 o 
  -9   7  10     2678.70     2783.13    215.11 o 
  -7   7  10      984.29     1134.41    121.68 o 
  -5   7  10      291.35      309.38     84.20 o 
  -3   7  10     6389.30     6930.14    485.23 o 
  -1   7  10    21170.14    22482.38   1870.69 o 
   1   7  10      323.93      373.21     70.16 o 
   3   7  10      510.12      725.18    118.93 o 
   5   7  10      646.80      713.09     97.20 o 
   7   7  10      340.10      500.42    111.84 o 
   9   7  10     1182.30     1138.55    273.53 o 
  11   7  10       44.93      269.01    283.10 o 
 -12   8  10     2739.47     2834.31    266.43 o 
 -10   8  10     4269.04     3976.45    264.04 o 
  -8   8  10    13255.90    12585.97    978.83 o 
  -6   8  10     4450.63     4246.79    279.11 o 
  -4   8  10    80732.95    84313.76   5549.36 o 
  -2   8  10     9663.86     8708.20    872.77 o 
   0   8  10    36289.80    38234.21   3529.70 o 
   2   8  10    32643.78    28825.93   3337.71 o 
   4   8  10    31119.10    31353.37   3243.31 o 
   6   8  10     2904.54     1833.91    506.84 o 
   8   8  10     3366.56     2857.54    295.24 o 
  10   8  10    13493.50    14249.80    514.35 o 
 -11   9  10       36.82       84.38    135.75 o 
  -9   9  10    38791.85    36201.07   2797.88 o 
  -7   9  10     2534.94     3026.86    188.48 o 
  -5   9  10    21216.48    19456.44   1372.37 o 
  -3   9  10    23931.13    24084.85   2570.32 o 
  -1   9  10    69032.82    66677.92   7156.83 o 
   1   9  10    80311.50    85121.61   9042.53 o 
   3   9  10     1466.05     1558.80    193.48 o 
   5   9  10    56092.13    59861.67   5001.29 o 
   7   9  10     2072.19     2090.03    198.44 o 
   9   9  10    25888.89    26570.69    758.38 o 
  11   9  10     1336.68     1521.51    305.71 o 
 -10  10  10     7445.46     6607.71    500.58 o 
  -8  10  10    22685.56    23606.79   1970.74 o 
  -6  10  10     3779.61     3968.70    252.52 o 
  -4  10  10    18915.63    20517.54   1843.35 o 
  -2  10  10       13.55       50.99     72.35 o 
   0  10  10    51133.39    48348.23   5100.59 o 
   2  10  10      736.25      693.78    106.03 o 
   4  10  10    23581.92    21846.88   2374.82 o 
   6  10  10    24263.38    25351.25   2042.96 o 
   8  10  10     7063.44     6903.68    377.78 o 
  10  10  10     3143.42     3551.04    332.10 o 
 -11  11  10     1059.05      911.03    228.54 o 
  -9  11  10      135.23       76.08    139.66 o 
  -7  11  10     4727.69     5485.82    550.36 o 
  -5  11  10     3149.91     3055.76    217.11 o 
  -3  11  10      465.51      597.17    120.28 o 
  -1  11  10       30.17       21.01     52.18 o 
   1  11  10     6787.16     6475.06    716.47 o 
   3  11  10      218.66      213.01     98.01 o 
   5  11  10       70.99      245.26    126.77 o 
   7  11  10      411.18      537.88    194.07 o 
   9  11  10     1533.94     1750.61    263.11 o 
 -10  12  10     2205.63     1901.35    271.42 o 
  -8  12  10     8505.37     8486.50    689.09 o 
  -6  12  10       39.58      108.91    130.89 o 
  -4  12  10    27520.41    25317.15   1728.10 o 
  -2  12  10      142.86      117.25     89.63 o 
   0  12  10    14038.11    13186.16   1311.55 o 
   2  12  10      253.52      298.15    116.15 o 
   4  12  10    23326.63    24568.26   1979.42 o 
   6  12  10     2695.99     3032.96    361.26 o 
   8  12  10      580.40      608.88    214.35 o 
  -9  13  10     6178.49     6766.00    713.16 o 
  -7  13  10     5731.41     5407.15    451.14 o 
  -5  13  10    31092.10    29499.04   2347.91 o 
  -3  13  10    11309.39    10880.82   1165.95 o 
  -1  13  10    17518.33    17134.61   1742.85 o 
   1  13  10    37375.20    38247.01   3901.38 o 
   3  13  10     6403.78     7013.15    708.58 o 
   5  13  10    20726.87    22947.83   1837.32 o 
   7  13  10      157.93      156.62    165.07 o 
  -8  14  10     6579.73     6617.82    764.01 o 
  -6  14  10     4032.98     4171.03    328.96 o 
  -4  14  10    23610.01    20855.01   1472.54 o 
  -2  14  10      331.52      386.20    119.51 o 
   0  14  10    54206.43    50229.14   6263.40 o 
   2  14  10      899.76      957.80    206.07 o 
   4  14  10     4300.69     4156.38    369.61 o 
   6  14  10     7639.28     7063.02    863.28 o 
  -7  15  10      370.19      358.63    164.66 o 
  -5  15  10     5704.26     5786.83    547.80 o 
  -3  15  10     7952.76     7184.47    673.89 o 
  -1  15  10     5462.14     5094.91    475.73 o 
   1  15  10     2134.99     2494.19    415.12 o 
   3  15  10     2616.05     2579.20    293.46 o 
   5  15  10     3063.32     3029.15    357.13 o 
  -6  16  10     1555.37     1713.67    279.24 o 
  -4  16  10      923.18      813.71    202.98 o 
  -2  16  10     1462.87     1762.68    196.49 o 
   0  16  10     3873.84     4397.56    664.93 o 
   2  16  10      304.73      329.19    184.79 o 
   4  16  10       21.29      199.82    181.66 o 
  -3  17  10      985.64      911.79    298.68 o 
  -1  17  10     5377.98     5794.74    918.05 o 
   1  17  10    14326.55    14497.61   1985.51 o 
 -13   1  11      542.81      410.29    182.20 o 
 -11   1  11      585.05      591.13    161.27 o 
  -9   1  11     4778.41     4990.74    428.90 o 
  -7   1  11    71179.94    73841.34   7454.02 o 
  -5   1  11      458.41      997.82     95.86 o 
  -3   1  11     2262.08     2025.19    249.25 o 
  -1   1  11   122771.84    86419.39   3916.98 o 
   1   1  11    27756.57    21460.21    752.35 o 
   3   1  11     3911.06     4141.98    353.19 o 
   5   1  11    27455.58    31891.65   2607.07 o 
   7   1  11    33011.18    25015.61   5082.46 o 
   9   1  11      223.74      286.90    120.00 o 
  11   1  11     6042.37     6098.21    370.33 o 
 -12   2  11     5173.92     4555.78    442.07 o 
 -10   2  11    25465.06    23413.28   1559.53 o 
  -8   2  11      680.68      801.69    109.46 o 
  -6   2  11    80046.41    89847.03   6646.77 o 
  -4   2  11     4706.55     4418.86    540.30 o 
  -2   2  11   151810.73   118873.29   4040.92 o 
   0   2  11    86883.95    69946.62   3641.69 o 
   2   2  11    51608.95    51106.29   3891.99 o 
   4   2  11    96426.39   102799.69   8259.31 o 
   6   2  11    55030.54    57136.27   5516.71 o 
   8   2  11    30567.03    28923.83   2719.62 o 
  10   2  11       83.14      108.95    158.76 o 
  12   2  11    10600.73    10578.54    476.32 o 
 -13   3  11       34.82      223.47    150.35 o 
 -11   3  11    30475.38    27695.69   1434.50 o 
  -9   3  11     8438.70     8133.06    577.82 o 
  -7   3  11    34476.67    38364.45   2640.85 o 
  -5   3  11    82509.76    85269.49   6682.25 o 
  -3   3  11    33806.00    33687.99   1452.42 o 
  -1   3  11    36264.34    29436.07   1769.17 o 
   1   3  11     3695.12     3116.36    154.51 o 
   3   3  11   175872.59   185916.36  15739.69 o 
   5   3  11      578.61      447.71     77.15 o 
   7   3  11    37779.52    35944.24   2837.75 o 
   9   3  11     6415.67     6552.00    627.75 o 
  11   3  11     4608.17     4692.63    454.12 o 
 -12   4  11        7.03       28.17    134.19 o 
 -10   4  11     3989.72     3530.38    238.89 o 
  -8   4  11      646.24      494.22    117.19 o 
  -6   4  11    14626.22    15634.90   1408.29 o 
  -4   4  11     3045.04     2702.85    150.52 o 
  -2   4  11      857.30      626.10     78.92 o 
   0   4  11     6284.23     5437.43    313.65 o 
   2   4  11    24028.18    24309.50   1653.23 o 
   4   4  11     1274.03     1211.56    121.32 o 
   6   4  11      151.07      208.44     58.54 o 
   8   4  11    17180.06    16957.24   1546.12 o 
  10   4  11     2218.61     1835.75    203.99 o 
  12   4  11       21.00      167.07    217.85 o 
 -13   5  11      746.04      626.52    181.29 o 
 -11   5  11     3243.80     3177.95    248.27 o 
  -9   5  11     8608.90     7863.31    459.48 o 
  -7   5  11     4084.72     4006.09    310.28 o 
  -5   5  11    11654.52    11139.61    618.15 o 
  -3   5  11     1358.14     1477.97     74.37 o 
  -1   5  11    16105.20    15782.07   1119.80 o 
   1   5  11    19464.30    18318.68   1553.45 o 
   3   5  11     8531.58     9822.13    705.24 o 
   5   5  11      535.21      411.57     81.14 o 
   7   5  11    14203.18    16691.86   1054.10 o 
   9   5  11     3133.57     2910.46    255.18 o 
  11   5  11       37.43      292.77    209.68 o 
 -12   6  11      545.69      616.02    173.82 o 
 -10   6  11    12487.92    12306.33    739.07 o 
  -8   6  11     2373.37     2258.97    184.68 o 
  -6   6  11    69058.16    72597.41   4160.24 o 
  -4   6  11     2238.21     2421.24    132.95 o 
  -2   6  11   119256.73   119320.48   9941.71 o 
   0   6  11     5104.06     5170.28    325.12 o 
   2   6  11    69608.49    66535.18   7680.06 o 
   4   6  11    23786.04    26690.59   2319.84 o 
   6   6  11     4341.69     3277.20    551.65 o 
   8   6  11    22790.29    22426.31   1801.11 o 
  10   6  11     3240.76     2756.18    270.84 o 
 -11   7  11    15430.58    14990.03    997.42 o 
  -9   7  11      648.90      459.91    131.40 o 
  -7   7  11    12836.65    12458.91    594.56 o 
  -5   7  11    80869.88    74019.66   4517.52 o 
  -3   7  11   133224.16   145022.16  10204.99 o 
  -1   7  11    92868.74    94670.82   7176.13 o 
   1   7  11      289.86      222.47     63.95 o 
   3   7  11    99767.69    99808.98  11152.33 o 
   5   7  11     4195.48     4326.78    373.12 o 
   7   7  11    17919.67    17599.40   1526.61 o 
   9   7  11     7111.79     7003.71    460.93 o 
  11   7  11    14318.72    15147.52   1389.76 o 
 -12   8  11      801.99      645.51    182.39 o 
 -10   8  11     4751.10     4768.96    338.94 o 
  -8   8  11     1176.24     1253.12    149.62 o 
  -6   8  11    22109.02    24430.95   1300.95 o 
  -4   8  11     4714.03     5675.97    481.65 o 
  -2   8  11    35712.80    35081.92   3934.13 o 
   0   8  11     6663.33     6986.65    526.80 o 
   2   8  11    28399.08    28274.96   3555.96 o 
   4   8  11    14674.18    15454.96   1528.38 o 
   6   8  11      984.01      910.21    175.04 o 
   8   8  11    13244.82    11009.10   2684.81 o 
  10   8  11      798.31      779.78    245.09 o 
 -11   9  11      175.43      235.85    152.36 o 
  -9   9  11     2288.40     1466.47    481.42 o 
  -7   9  11      496.76      477.18    126.60 o 
  -5   9  11     1152.38     1463.84    166.31 o 
  -3   9  11    12784.26    11963.21   1194.94 o 
  -1   9  11      312.83      472.09     91.83 o 
   1   9  11    14079.53    13840.04   1491.57 o 
   3   9  11     6883.96     6179.93    718.87 o 
   5   9  11     4318.97     3781.26    693.56 o 
   7   9  11      464.39      559.46    139.37 o 
   9   9  11       17.19        0.00    158.05 o 
 -10  10  11    13030.03    11326.01    853.79 o 
  -8  10  11     2268.49     2322.97    215.13 o 
  -6  10  11    14033.44    12527.92    689.01 o 
  -4  10  11      140.50      347.56     95.61 o 
  -2  10  11    22218.04    20522.87   2444.08 o 
   0  10  11    19430.84    17368.22   1505.84 o 
   2  10  11    23107.15    23214.28   2702.84 o 
   4  10  11    10505.25     7844.45   1667.06 o 
   6  10  11     5019.64     4555.27    516.01 o 
   8  10  11    15356.34    16656.02    828.79 o 
  10  10  11     2208.34     2239.06    290.75 o 
  -9  11  11     7225.21     7450.38    522.42 o 
  -7  11  11    27446.01    23868.61   1909.36 o 
  -5  11  11    20821.90    19503.46   1234.88 o 
  -3  11  11     3075.44     3068.48    192.31 o 
  -1  11  11    31638.81    30574.40   3429.82 o 
   1  11  11     4012.50     3813.47    417.38 o 
   3  11  11    58418.41    50816.39  12541.89 o 
   5  11  11      734.16      845.68    137.10 o 
   7  11  11    29756.74    32246.71   1898.22 o 
   9  11  11     2377.77     3000.29    316.68 o 
 -10  12  11     7000.70     6768.25    551.75 o 
  -8  12  11      211.32      374.38    149.66 o 
  -6  12  11    19607.56    18754.03   1189.53 o 
  -4  12  11       15.14      109.68    106.74 o 
  -2  12  11    30738.47    29509.88   3297.03 o 
   0  12  11     7115.41     6456.02    610.97 o 
   2  12  11    12550.19    12361.63   1235.14 o 
   4  12  11    22916.68    25669.56   2357.85 o 
   6  12  11    14858.62    16341.78   1685.55 o 
   8  12  11     5923.29     5789.79    386.40 o 
  -9  13  11      237.76      411.37    173.86 o 
  -7  13  11     4627.86     4824.00    401.66 o 
  -5  13  11      561.79      696.19    161.25 o 
  -3  13  11      901.23      912.05    157.93 o 
  -1  13  11    12318.72     8599.79   1987.13 o 
   1  13  11      109.52      184.22    118.69 o 
   3  13  11      647.68      511.79    175.16 o 
   5  13  11      865.35     1108.41    191.36 o 
   7  13  11     1833.18     2118.20    301.42 o 
  -8  14  11       67.11      165.54    152.69 o 
  -6  14  11     2808.94     2842.94    276.57 o 
  -4  14  11      123.39      264.29    139.47 o 
  -2  14  11     6249.30     6166.67    631.53 o 
   0  14  11      339.08      432.97    145.55 o 
   2  14  11     2986.00     2840.92    272.18 o 
   4  14  11     1602.04     1853.90    246.24 o 
   6  14  11      663.66      764.17    235.34 o 
  -7  15  11    13006.61    12297.60   1364.88 o 
  -5  15  11     4859.81     4281.48    323.56 o 
  -3  15  11     2871.58     2743.15    263.22 o 
  -1  15  11    44266.99    44640.15   4571.46 o 
   1  15  11     2252.87     2615.68    273.73 o 
   3  15  11     8026.96     8166.55    620.36 o 
   5  15  11     2080.54     2135.97    318.27 o 
  -4  16  11      566.19      490.11    173.15 o 
  -2  16  11    20327.08    18646.20   1877.07 o 
   0  16  11     3017.90     3503.22    342.68 o 
   2  16  11    12797.10    12761.39    901.58 o 
   4  16  11     9217.73     9711.77   1087.48 o 
  -3  17  11     2051.63     1970.84    302.40 o 
  -1  17  11      419.61      470.05    201.52 o 
   1  17  11      563.08      804.83    228.99 o 
 -12   0  12     5205.65     4849.59    469.69 o 
 -10   0  12     3993.29     3952.40    490.28 o 
  -8   0  12    56588.32    54640.70   7783.41 o 
  -6   0  12     5157.28     7226.82    833.95 o 
  -4   0  12   188294.72   175256.91  14817.98 o 
  -2   0  12   231341.14   169730.64   4063.12 o 
   0   0  12    64537.75    52185.27   2083.95 o 
   2   0  12    47694.99    44885.45   3646.92 o 
   4   0  12    23650.79    27683.89   3299.59 o 
   6   0  12    83415.15    87896.62  12495.97 o 
   8   0  12      918.20      278.43    345.35 o 
  10   0  12    15422.34    16764.67    736.86 o 
  12   0  12       53.37      239.13    286.19 o 
 -13   1  12     4577.88     3815.93    327.80 o 
 -11   1  12     4919.98     4892.50    413.45 o 
  -9   1  12     5996.95     5478.01    454.06 o 
  -7   1  12    22050.83    21996.33   1883.48 o 
  -5   1  12     5968.65     5743.42    317.66 o 
  -3   1  12   139279.34   124913.37   5792.38 o 
  -1   1  12     8053.56     5199.41    211.87 o 
   1   1  12    80009.16    65142.42   2401.78 o 
   3   1  12    11127.33    11021.69    828.54 o 
   5   1  12    59310.20    61279.14   4776.52 o 
   7   1  12     7130.80     5684.71    597.03 o 
   9   1  12     6105.28     6119.28    507.50 o 
  11   1  12     8511.66     8415.22    423.90 o 
 -12   2  12     3624.04     3089.15    287.27 o 
 -10   2  12      443.32      503.28    135.04 o 
  -8   2  12      358.66      882.28    112.49 o 
  -6   2  12     9092.56     7454.91    604.01 o 
  -4   2  12     1699.05     1424.00     96.06 o 
  -2   2  12       58.62      129.14     35.67 o 
   0   2  12     8736.38     8539.51    363.70 o 
   2   2  12     1739.80     1524.22    115.91 o 
   4   2  12     6104.70     6478.54    502.11 o 
   6   2  12    12838.90    14912.65   1183.98 o 
   8   2  12     5870.23     5292.93    466.00 o 
  10   2  12       11.77       50.88    155.90 o 
  12   2  12       35.80      188.71    189.26 o 
 -13   3  12      946.10      889.76    187.75 o 
 -11   3  12     3985.61     4011.51    262.25 o 
  -9   3  12    10305.08    10291.45    625.09 o 
  -7   3  12     3163.72     3526.15    255.52 o 
  -5   3  12       82.07      124.72     39.20 o 
  -3   3  12    27665.60    26780.31   1090.08 o 
  -1   3  12    25197.12    20835.77   1115.91 o 
   1   3  12     3774.64     3383.27    149.25 o 
   3   3  12    31092.15    30726.02   2577.35 o 
   5   3  12    65136.81    72277.80   6103.47 o 
   7   3  12      935.77      505.03    141.48 o 
   9   3  12      120.15      140.12    119.43 o 
  11   3  12     5476.99     6085.00    373.60 o 
 -12   4  12    10600.58    10464.04    704.75 o 
 -10   4  12     1276.52     1131.75    169.78 o 
  -8   4  12    74930.61    74665.78   4590.55 o 
  -6   4  12     5330.48     6459.49    699.35 o 
  -4   4  12    34933.59    36421.17   1939.81 o 
  -2   4  12    33388.41    31151.04   1984.13 o 
   0   4  12    42023.30    32036.21   2316.24 o 
   2   4  12    66832.55    67156.38   4556.71 o 
   4   4  12    24205.94    23776.49   2134.60 o 
   6   4  12    58909.43    58438.30   5640.41 o 
   8   4  12      871.92      596.74    115.73 o 
  10   4  12    14482.14    13780.57   1039.87 o 
  12   4  12      259.57      400.41    238.86 o 
 -13   5  12     7093.03     6213.81    393.81 o 
 -11   5  12     6842.62     6788.65    435.80 o 
  -9   5  12    10270.29     9647.44    512.52 o 
  -7   5  12    46162.34    48954.80   4142.69 o 
  -5   5  12    36332.56    37100.71   2011.78 o 
  -3   5  12    49099.96    51973.36   2599.65 o 
  -1   5  12    25534.77    25865.73   2130.30 o 
   1   5  12   210027.23   203535.77  15514.37 o 
   3   5  12       78.44      171.32     57.83 o 
   5   5  12    32264.78    34165.59   3058.48 o 
   7   5  12    39514.36    38118.21   3651.01 o 
   9   5  12    24175.67    22101.89   1697.62 o 
  11   5  12     2193.30     2270.80    323.56 o 
 -12   6  12     4981.89     4971.72    405.53 o 
 -10   6  12     2142.24     2083.51    209.48 o 
  -8   6  12     4764.14     5530.98    326.59 o 
  -6   6  12     2230.73     3057.11    230.33 o 
  -4   6  12    46706.64    46306.64   2514.16 o 
  -2   6  12     2825.75     2944.53    220.48 o 
   0   6  12     6957.92     5995.28    471.75 o 
   2   6  12    30518.10    28283.60   3168.50 o 
   4   6  12      520.14      488.61     94.61 o 
   6   6  12     1502.85     1230.64    250.56 o 
   8   6  12     1738.82     1537.89    183.29 o 
  10   6  12     3735.58     3432.34    293.00 o 
 -11   7  12     1383.39     1282.14    199.41 o 
  -9   7  12      133.63      235.10    119.88 o 
  -7   7  12     1271.53     1171.86    133.94 o 
  -5   7  12     3242.79     2961.99    200.46 o 
  -3   7  12     3484.00     3306.76    268.08 o 
  -1   7  12       80.41      179.34     58.82 o 
   1   7  12    10663.82     9767.05   1017.65 o 
   3   7  12     2019.94     1975.17    190.40 o 
   5   7  12     1427.54     1783.51    145.52 o 
   7   7  12     7084.31     7171.50    617.57 o 
   9   7  12      433.41      480.89    170.87 o 
  11   7  12       32.65       65.46    260.86 o 
 -12   8  12     9754.57     8990.82    467.20 o 
 -10   8  12     2124.96     1935.42    216.49 o 
  -8   8  12     4949.44     4960.80    338.57 o 
  -6   8  12     5732.34     5082.22    278.15 o 
  -4   8  12   103632.73   107653.58   9647.75 o 
  -2   8  12    34178.91    32310.13   5688.15 o 
   0   8  12    13083.61    14574.16   1240.87 o 
   2   8  12    48785.39    51011.41   6250.48 o 
   4   8  12     3871.37     3546.23    601.38 o 
   6   8  12    13617.46    13825.27   1058.22 o 
   8   8  12     1828.18     2012.44    235.63 o 
  10   8  12    11040.14    11194.94    805.19 o 
 -11   9  12     4465.79     3816.12    285.16 o 
  -9   9  12     4178.56     3903.63    314.43 o 
  -7   9  12    18582.22    16449.04   1117.95 o 
  -5   9  12    13376.04    13423.18    619.13 o 
  -3   9  12    60520.80    62225.12   6206.74 o 
  -1   9  12     4586.72     4277.21    326.85 o 
   1   9  12    72596.70    72664.21   7795.41 o 
   3   9  12      669.93      557.27    103.50 o 
   5   9  12    48570.00    48407.94   4306.51 o 
   7   9  12    24268.90    28388.47   1190.96 o 
   9   9  12    10376.78    10767.21    550.71 o 
 -10  10  12      217.53       80.09    153.07 o 
  -8  10  12    26002.50    25342.27   2007.28 o 
  -6  10  12      536.37      775.56    146.34 o 
  -4  10  12    15712.74    14709.87   1391.94 o 
  -2  10  12     5891.66     4556.07    836.14 o 
   0  10  12    16232.17    16053.92   1368.34 o 
   2  10  12    20932.37    24201.22   2798.83 o 
   4  10  12    11898.86    11507.23   1173.98 o 
   6  10  12    28517.95    30816.13   1890.79 o 
   8  10  12      272.76      422.64    189.10 o 
  10  10  12     3768.32     4112.68    412.97 o 
  -9  11  12     1027.10      985.80    184.09 o 
  -7  11  12     2051.01     2369.16    223.93 o 
  -5  11  12       51.78      235.72    121.43 o 
  -3  11  12    13745.63    14211.56   1305.67 o 
  -1  11  12      185.59      289.74     89.59 o 
   1  11  12     4883.33     5014.42    576.91 o 
   3  11  12     4651.34     4673.65    527.15 o 
   5  11  12     9274.35     9158.85    884.33 o 
   7  11  12      268.35      529.59    185.70 o 
   9  11  12     1080.57     1088.91    244.66 o 
 -10  12  12        0.16       72.05    173.07 o 
  -8  12  12     6866.82     6769.83    679.32 o 
  -6  12  12     4566.82     4602.96    313.08 o 
  -4  12  12    10318.97     9291.27    631.23 o 
  -2  12  12     3416.82     3429.18    458.44 o 
   0  12  12     6656.48     6174.69    802.13 o 
   2  12  12     4856.97     4590.25    417.94 o 
   4  12  12     6069.13     6119.41    748.12 o 
   6  12  12     9393.59    10261.68    810.74 o 
   8  12  12      167.76      167.95    191.07 o 
  -9  13  12     7838.20     8172.55    666.05 o 
  -7  13  12    12076.16    11104.98   1060.31 o 
  -5  13  12      594.05      499.75    150.46 o 
  -3  13  12    43110.25    43895.60   4150.05 o 
  -1  13  12     8119.41     7892.29    885.42 o 
   1  13  12    30143.14    28601.89   3031.34 o 
   3  13  12     6755.17     6763.21    654.72 o 
   5  13  12    22049.75    21663.64   1504.46 o 
   7  13  12      514.75      827.68    218.51 o 
  -8  14  12    10231.77    10492.01   1020.64 o 
  -6  14  12       42.23        6.94    140.24 o 
  -4  14  12    20851.92    18055.65   1464.23 o 
  -2  14  12    17629.00    15938.88   1476.84 o 
   0  14  12    17632.08    16543.13   1812.59 o 
   2  14  12    12732.34    12803.22   1039.19 o 
   4  14  12     1200.00     1362.90    231.62 o 
   6  14  12     7605.64     7748.73   1165.19 o 
  -7  15  12     2590.39     2942.29    354.07 o 
  -5  15  12      241.01      101.07    142.11 o 
  -3  15  12     6593.42     5710.53    486.71 o 
  -1  15  12       52.35       75.22    142.96 o 
   1  15  12     4969.04     5337.99    391.90 o 
   3  15  12       91.07      157.57    172.10 o 
   5  15  12     1225.61     1211.50    288.77 o 
  -4  16  12      926.38      772.47    174.68 o 
  -2  16  12     2836.40     2944.01    286.04 o 
   0  16  12       48.55       61.85    161.03 o 
   2  16  12      887.63     1393.67    248.69 o 
   4  16  12       13.86        0.00    177.59 o 
  -1  17  12      222.47      228.32    190.58 o 
   1  17  12     6947.32     7321.98    739.23 o 
 -13   1  13     1801.00     1655.39    246.57 o 
 -11   1  13      199.44      291.44    129.02 o 
  -9   1  13     6999.19     6993.15    631.01 o 
  -7   1  13     9041.85     8326.28    844.13 o 
  -5   1  13    64945.14    66804.32   4231.72 o 
  -3   1  13      820.82      771.31     66.95 o 
  -1   1  13    51621.54    37647.36   1262.58 o 
   1   1  13    66028.16    52189.10   1902.84 o 
   3   1  13    46265.61    45379.16   3242.83 o 
   5   1  13     2816.22     2835.29    271.60 o 
   7   1  13     3079.25     2873.95    273.83 o 
   9   1  13    11163.07    10761.53    990.47 o 
  11   1  13     5717.87     5808.80    376.06 o 
 -12   2  13     1514.67     1622.22    210.03 o 
 -10   2  13    40667.36    38089.81   2114.89 o 
  -8   2  13     3365.91     3379.16    269.71 o 
  -6   2  13    23826.48    24226.84   1866.61 o 
  -4   2  13   138207.52   123571.32   8109.61 o 
  -2   2  13   133422.64   113133.48   4737.85 o 
   0   2  13    59386.10    47915.12   2093.46 o 
   2   2  13      135.34      202.61     49.61 o 
   4   2  13   186004.63   201275.56  16643.96 o 
   6   2  13     2651.76     2403.74    213.98 o 
   8   2  13    21110.60    21283.68   1492.08 o 
  10   2  13     3812.95     4078.14    313.30 o 
  12   2  13     6535.33     6992.98    423.02 o 
 -13   3  13     2994.80     3044.72    357.87 o 
 -11   3  13    11145.83     9450.64    648.90 o 
  -9   3  13    38746.55    36850.45   1914.90 o 
  -7   3  13     1802.02     1940.69    150.71 o 
  -5   3  13    33250.54    31314.51   2457.38 o 
  -3   3  13     2280.84     2510.61    110.35 o 
  -1   3  13    95845.76    77331.57   4393.09 o 
   1   3  13     5212.21     4588.16    208.53 o 
   3   3  13    62230.41    65341.76   4978.87 o 
   5   3  13    57735.32    56416.19   5385.35 o 
   7   3  13    21190.02    23804.29   1748.31 o 
   9   3  13    12499.08    12661.82   1043.65 o 
  11   3  13       79.67      224.21    181.30 o 
 -12   4  13      823.83      681.29    186.52 o 
 -10   4  13      136.69      164.91    119.42 o 
  -8   4  13     1514.21     1556.22    161.41 o 
  -6   4  13    22370.92    21299.21   1270.97 o 
  -4   4  13    14027.15    15740.37    867.20 o 
  -2   4  13    41351.57    36863.03   1959.68 o 
   0   4  13    60846.02    50182.23   3603.72 o 
   2   4  13    13511.35    13183.46    747.48 o 
   4   4  13     1397.15     2057.09    186.98 o 
   6   4  13     7610.27     9124.55    807.46 o 
   8   4  13     6668.16     5764.90    560.13 o 
  10   4  13      342.62      338.24    166.95 o 
  12   4  13      456.78      628.01    263.08 o 
 -13   5  13      266.32      262.47    163.01 o 
 -11   5  13     1963.11     2201.02    224.83 o 
  -9   5  13     3795.94     3797.50    326.07 o 
  -7   5  13      148.73       90.96     65.41 o 
  -5   5  13     9907.12     9598.51    541.03 o 
  -3   5  13     1259.63     1308.65     86.57 o 
  -1   5  13     2937.35     2896.10    179.04 o 
   1   5  13       92.19      195.14     50.61 o 
   3   5  13    24717.64    25520.72   2197.38 o 
   5   5  13    11206.31    11601.96   1187.41 o 
   7   5  13      120.87       28.75     67.22 o 
   9   5  13     6549.43     5855.70    368.68 o 
  11   5  13      286.83      172.23    213.19 o 
 -12   6  13      299.55      184.49    145.34 o 
 -10   6  13     8731.00     8127.63    390.04 o 
  -8   6  13    12323.79    11492.29    815.26 o 
  -6   6  13    31338.86    28364.04   1666.02 o 
  -4   6  13    21864.49    19904.52   1631.41 o 
  -2   6  13     5068.09     4104.49    317.05 o 
   0   6  13   118835.34   112198.31   8388.86 o 
   2   6  13    22521.67    20226.40   2130.24 o 
   4   6  13    28043.73    26319.61   2406.95 o 
   6   6  13      740.84      687.78    114.30 o 
   8   6  13    24714.67    23053.68   2407.13 o 
  10   6  13      942.01     1090.69    216.38 o 
 -11   7  13     2090.87     1996.03    226.59 o 
  -9   7  13    10988.08    10072.81    731.20 o 
  -7   7  13     3999.05     4418.41    208.61 o 
  -5   7  13    87247.75    88674.14   4439.83 o 
  -3   7  13     5451.16     5806.81    622.01 o 
  -1   7  13   175268.91   162773.03  11173.54 o 
   1   7  13     6453.78     6220.37    591.09 o 
   3   7  13    24784.92    24352.61   2633.30 o 
   5   7  13    17941.44    19298.85   1563.87 o 
   7   7  13    12810.60    11433.79    972.01 o 
   9   7  13     3616.96     3558.91    337.11 o 
  11   7  13      651.95      652.15    244.99 o 
 -12   8  13      256.07      249.32    159.41 o 
 -10   8  13     5179.19     4489.12    376.48 o 
  -8   8  13     6528.49     6528.45    301.33 o 
  -6   8  13     9257.35     8286.02    517.84 o 
  -4   8  13     6305.97     5586.47    480.30 o 
  -2   8  13    19001.62    18178.96   1911.96 o 
   0   8  13    46347.82    44567.72   4091.58 o 
   2   8  13     1745.04     1429.77    161.13 o 
   4   8  13     9088.65     7890.37    779.30 o 
   6   8  13      922.00      939.74    140.43 o 
   8   8  13    17015.61    16507.96   1015.85 o 
  10   8  13     2064.44     1637.04    300.01 o 
 -11   9  13      129.68      235.70    174.42 o 
  -9   9  13      105.75       27.10     90.01 o 
  -7   9  13     1424.07     1578.82    185.41 o 
  -5   9  13     1308.60     1458.31    162.36 o 
  -3   9  13      317.62      287.18     87.88 o 
  -1   9  13     5931.86     5171.69    317.47 o 
   1   9  13     4119.75     4303.35    502.91 o 
   3   9  13     7062.90     6249.79    695.03 o 
   5   9  13        8.05       49.63     94.75 o 
   7   9  13     3777.42     3710.35    255.00 o 
   9   9  13      433.68      606.04    231.36 o 
 -10  10  13     3131.58     2964.29    296.50 o 
  -8  10  13     4688.88     4493.55    312.37 o 
  -6  10  13    28783.45    28685.76   1689.85 o 
  -4  10  13      571.33      747.36    132.39 o 
  -2  10  13      761.71      713.48    106.96 o 
   0  10  13    39899.52    35722.26   3333.47 o 
   2  10  13    11149.18    11841.96   1270.37 o 
   4  10  13    19438.73    19506.44   2059.74 o 
   6  10  13     2911.31     2546.14    262.37 o 
   8  10  13    11280.68    12530.27    618.50 o 
  -9  11  13    16785.16    17288.22   1178.68 o 
  -7  11  13      839.76      791.35    165.76 o 
  -5  11  13    39559.23    34884.16   1944.61 o 
  -3  11  13      201.19      280.98     99.30 o 
  -1  11  13    30517.64    28551.07   3032.30 o 
   1  11  13     6577.07     6028.03    698.17 o 
   3  11  13    61934.02    62626.85   6771.97 o 
   5  11  13    15766.35    13679.26   2606.80 o 
   7  11  13     6807.11     6954.04    588.78 o 
   9  11  13     7197.10     7660.69    712.30 o 
  -8  12  13      285.81      317.13    157.13 o 
  -6  12  13     3569.62     3489.15    294.87 o 
  -4  12  13    22000.16    18711.47   1215.28 o 
  -2  12  13    20503.78    15070.05   3417.92 o 
   0  12  13    15659.51    15690.00   1655.22 o 
   2  12  13      422.27      359.48    124.95 o 
   4  12  13    42935.34    31065.32  11749.16 o 
   6  12  13      538.40      692.40    202.59 o 
   8  12  13     6471.78     7527.74    498.73 o 
  -9  13  13      265.99      426.13    175.61 o 
  -7  13  13     2099.02     2256.47    264.51 o 
  -5  13  13     3960.34     3631.19    260.34 o 
  -3  13  13      169.14      454.87    129.48 o 
  -1  13  13     1005.34     1133.11    174.62 o 
   1  13  13     7972.13     7622.55    809.87 o 
   3  13  13     1507.73      992.35    448.65 o 
   5  13  13      102.41      173.08    152.72 o 
   7  13  13       63.50       52.74    173.77 o 
  -8  14  13      451.43      538.03    179.84 o 
  -6  14  13      715.76      700.43    172.40 o 
  -4  14  13     5253.64     4908.77    407.23 o 
  -2  14  13     5685.85     4819.11    747.17 o 
   0  14  13      969.78     1099.91    227.73 o 
   2  14  13       57.99      149.72    159.37 o 
   4  14  13     4143.36     4159.26    326.81 o 
   6  14  13       34.69        0.00    188.43 o 
  -5  15  13    20155.33    16941.06   1230.82 o 
  -3  15  13       29.91      139.59    127.73 o 
  -1  15  13    22760.12    21161.68   2293.75 o 
   1  15  13    11857.59    13534.28   1469.17 o 
   3  15  13     7772.67     7257.39    402.05 o 
   5  15  13     1964.24     1966.84    471.17 o 
  -4  16  13     9674.57     8784.07   1047.95 o 
  -2  16  13     7434.73     7309.12    707.11 o 
   0  16  13    12206.58    12311.24   1277.76 o 
   2  16  13     1864.11     2107.72    279.43 o 
 -12   0  14     9933.42     9343.25   1055.19 o 
 -10   0  14      195.71      307.81    147.41 o 
  -8   0  14    12486.71    13996.37   1932.59 o 
  -6   0  14   168848.75   184674.17  20228.46 o 
  -4   0  14    58078.29    55196.74   3927.38 o 
  -2   0  14    84758.63    70334.14   3204.17 o 
   0   0  14      765.35      935.53     89.54 o 
   2   0  14   224412.84   187070.17  12696.88 o 
   4   0  14       51.61      256.03    102.22 o 
   6   0  14     1830.14     1678.59    196.91 o 
   8   0  14    10509.92     9519.20   1439.94 o 
  10   0  14    36429.23    37477.42   3496.92 o 
  12   0  14     5029.41     5165.17    759.22 o 
 -13   1  14      506.32      632.25    191.31 o 
 -11   1  14     9730.88     9267.51    775.40 o 
  -9   1  14      408.17      494.69    137.16 o 
  -7   1  14    20105.72    19400.23   2017.29 o 
  -5   1  14    24288.46    22938.01   1567.93 o 
  -3   1  14    73341.63    59809.21   2522.79 o 
  -1   1  14     6930.28     5077.43    278.75 o 
   1   1  14    38898.83    31899.56   1193.13 o 
   3   1  14    34387.23    34047.78   2368.08 o 
   5   1  14     6658.02     6786.49    542.39 o 
   7   1  14    24063.15    23915.98   2227.59 o 
   9   1  14       39.81       46.92     91.20 o 
  11   1  14     5944.42     6161.36    567.42 o 
 -12   2  14       72.26       50.49    132.27 o 
 -10   2  14     1344.33     1190.22    164.06 o 
  -8   2  14    10039.55    11436.56    933.24 o 
  -6   2  14     1993.84     2806.83    234.24 o 
  -4   2  14    15911.07    15317.07    762.46 o 
  -2   2  14     2233.04     2427.39    119.46 o 
   0   2  14    61952.28    47181.80   1500.07 o 
   2   2  14     2014.72     2088.20    140.92 o 
   4   2  14    15159.28    17148.65   1277.43 o 
   6   2  14     2629.14     2562.84    198.54 o 
   8   2  14      563.87      524.59    108.83 o 
  10   2  14     1001.71     1309.66    234.58 o 
  12   2  14      674.04      727.96    243.81 o 
 -13   3  14      128.27      411.71    184.26 o 
 -11   3  14    10265.75     8925.18    696.51 o 
  -9   3  14     2028.33     1860.09    180.49 o 
  -7   3  14     3105.90     3180.76    251.16 o 
  -5   3  14     7360.59     8366.94    442.54 o 
  -3   3  14    34960.93    29390.66    929.45 o 
  -1   3  14     3851.96     3400.12    114.02 o 
   1   3  14    13217.93    11098.66    503.39 o 
   3   3  14    30245.39    30000.90   2079.42 o 
   5   3  14     4238.28     4404.34    380.67 o 
   7   3  14    12311.07    11075.13    993.66 o 
   9   3  14     1271.98     1102.75    178.55 o 
  11   3  14     1004.21     1267.04    290.71 o 
 -12   4  14    13386.08    12038.70    823.62 o 
 -10   4  14     8751.94     7990.33    411.06 o 
  -8   4  14    20736.04    18144.10    972.19 o 
  -6   4  14    50241.02    44334.38   2898.57 o 
  -4   4  14    23371.64    24377.40    997.24 o 
  -2   4  14    59419.55    49796.25   2074.04 o 
   0   4  14      143.44      109.45     38.21 o 
   2   4  14   149092.56   144961.77   8727.89 o 
   4   4  14      446.39      259.43     71.85 o 
   6   4  14    44604.38    46550.99   4032.33 o 
   8   4  14    13883.22    10861.67   1211.44 o 
  10   4  14     2610.15     2577.14    270.24 o 
 -13   5  14     4374.43     3574.20    300.24 o 
 -11   5  14     8355.18     7858.70    475.64 o 
  -9   5  14      480.27      505.61    132.33 o 
  -7   5  14    51573.30    49900.09   3089.39 o 
  -5   5  14      569.76      442.93     74.45 o 
  -3   5  14    38432.49    34142.81   1943.22 o 
  -1   5  14    65409.61    60048.75   3878.50 o 
   1   5  14    64295.23    58984.52   4195.03 o 
   3   5  14    63379.40    61753.26   5295.86 o 
   5   5  14    26274.12    25517.06   2062.62 o 
   7   5  14    26203.73    24387.84   2752.74 o 
   9   5  14        6.39      114.30    145.30 o 
  11   5  14    10033.94     9478.73    973.29 o 
 -12   6  14       55.75      171.68    147.36 o 
 -10   6  14     4005.10     3477.65    250.76 o 
  -8   6  14    13072.72     9199.83   1614.97 o 
  -6   6  14      261.59      466.60    101.56 o 
  -4   6  14       45.43       70.41     59.87 o 
  -2   6  14   110003.32   100260.09   6810.91 o 
   0   6  14     7700.99     8277.38    575.81 o 
   2   6  14     3854.87     4220.93    398.04 o 
   4   6  14     5461.71     4922.48    426.81 o 
   6   6  14    31280.96    30097.11   2645.51 o 
   8   6  14     2996.26     3203.26    320.66 o 
  10   6  14      914.90      945.28    215.67 o 
 -11   7  14       26.61      115.70    138.77 o 
  -9   7  14      212.08      220.60    109.21 o 
  -7   7  14     3906.33     4004.85    203.55 o 
  -5   7  14      794.63      931.62    130.69 o 
  -3   7  14      449.09      434.59    112.13 o 
  -1   7  14      978.73      971.87     99.83 o 
   1   7  14     9835.12     9718.42    944.27 o 
   3   7  14     5359.33     5360.46    575.00 o 
   5   7  14     2522.21     2213.75    220.12 o 
   7   7  14      280.47      203.46     78.17 o 
   9   7  14      120.16      186.36    164.11 o 
 -12   8  14      415.26      666.42    184.99 o 
 -10   8  14     3359.62     3564.64    269.54 o 
  -8   8  14    21238.58    20265.15   1125.10 o 
  -6   8  14     6553.90     6182.08    268.83 o 
  -4   8  14      910.87     1006.83    118.51 o 
  -2   8  14   102473.20   100517.80   9142.95 o 
   0   8  14     7393.90     6058.79    419.02 o 
   2   8  14    14210.77    14894.54   1647.79 o 
   4   8  14     9950.28    10404.54   1042.58 o 
   6   8  14    28910.04    29895.00   2386.33 o 
   8   8  14     1809.98     1717.89    236.67 o 
  10   8  14     4785.59     5016.38    430.47 o 
 -11   9  14     7203.42     7156.94    512.63 o 
  -9   9  14      485.25      411.07    170.83 o 
  -7   9  14    49776.47    50421.67   2389.40 o 
  -5   9  14     3026.69     3069.33    208.30 o 
  -3   9  14    24007.54    23682.66   2123.13 o 
  -1   9  14     9140.57     8294.84    660.84 o 
   1   9  14    54662.88    56668.16   5420.07 o 
   3   9  14    36929.07    37291.29   4490.67 o 
   5   9  14     1094.96      938.96    138.88 o 
   7   9  14    18789.07    18282.05   1493.06 o 
   9   9  14      853.93      930.97    264.17 o 
 -10  10  14     1291.47     1386.92    240.18 o 
  -8  10  14     3436.39     3500.50    260.45 o 
  -6  10  14    25282.40    22900.07    989.68 o 
  -4  10  14     3514.06     3528.99    272.47 o 
  -2  10  14    12614.60    12327.99   1801.57 o 
   0  10  14      214.14       81.01     94.07 o 
   2  10  14    51391.73    51452.33   5444.18 o 
   4  10  14      202.52      294.61    112.47 o 
   6  10  14    12312.71    11281.98    804.71 o 
   8  10  14     9127.03    10278.59    460.38 o 
  -9  11  14     1285.22     1364.78    207.38 o 
  -7  11  14        5.78      221.21    129.64 o 
  -5  11  14     2615.78     2659.72    223.51 o 
  -3  11  14       46.63      138.42     94.01 o 
  -1  11  14       28.13       28.94     78.34 o 
   1  11  14      616.05      595.58    138.45 o 
   3  11  14     4213.72     3616.76    495.34 o 
   5  11  14      446.58      598.89    139.28 o 
   7  11  14       18.70        0.00    155.88 o 
  -8  12  14     1960.88     2072.56    232.20 o 
  -6  12  14     5206.63     4767.35    319.74 o 
  -4  12  14      108.17      248.86    121.10 o 
  -2  12  14    21811.54    19372.55   2246.23 o 
   0  12  14     5080.80     4978.67    422.59 o 
   2  12  14    10698.62    10001.91   1254.31 o 
   4  12  14      994.60     1083.99    170.29 o 
   6  12  14     8797.83     8503.09    478.42 o 
   8  12  14     1100.40     1364.01    266.03 o 
  -7  13  14    10386.30     9852.45    568.32 o 
  -5  13  14     4070.81     3621.18    297.13 o 
  -3  13  14    33589.30    28431.90   2284.71 o 
  -1  13  14     7794.07     7100.92    772.50 o 
   1  13  14    17742.02    16997.71   1428.90 o 
   3  13  14    11126.18    10035.89   1201.37 o 
   5  13  14     4249.06     4520.81    384.35 o 
   7  13  14    13082.52    13251.71   1224.93 o 
  -6  14  14    13287.97    12057.10    713.50 o 
  -4  14  14    13671.32    11709.81    903.32 o 
  -2  14  14    18470.38    18017.52   1740.63 o 
   0  14  14     1058.92     1057.38    179.69 o 
   2  14  14    25636.10    24256.60   2194.03 o 
   4  14  14       64.38      267.03    173.72 o 
   6  14  14     2970.20     3205.37    375.60 o 
  -5  15  14      332.92      372.93    166.22 o 
  -3  15  14     6218.73     5723.20    358.13 o 
  -1  15  14     3334.20     3256.98    308.06 o 
   1  15  14     1918.48     1944.61    284.18 o 
   3  15  14     1477.69     1475.81    246.76 o 
  -4  16  14     1732.12     1830.44    245.47 o 
  -2  16  14      299.24      430.11    179.10 o 
   0  16  14     3671.75     3866.86    354.75 o 
   2  16  14     2379.76     2483.11    322.25 o 
 -13   1  15     5965.12     4315.56    341.65 o 
 -11   1  15     1331.22     1248.00    179.19 o 
  -9   1  15      365.75      215.82    107.05 o 
  -7   1  15     1792.32     1607.38    130.89 o 
  -5   1  15   106848.99   105464.54   5955.29 o 
  -3   1  15     5971.44     4983.54    193.97 o 
  -1   1  15      258.11      403.70     51.40 o 
   1   1  15    93047.23    76290.81   2201.29 o 
   3   1  15    15372.85    14024.77    982.67 o 
   5   1  15     7200.43     6633.91    566.91 o 
   7   1  15      364.80      698.67    117.94 o 
   9   1  15    10559.68    10274.33    744.51 o 
  11   1  15      242.06      356.45    208.51 o 
 -12   2  15     3491.32     3490.91    278.32 o 
 -10   2  15     9723.74     8110.14    637.94 o 
  -8   2  15    48682.68    45252.80   3080.59 o 
  -6   2  15     7198.82     6665.71    451.04 o 
  -4   2  15    41612.10    37778.75   1701.18 o 
  -2   2  15     4133.42     4016.64    199.41 o 
   0   2  15   199389.33   163529.67   4801.55 o 
   2   2  15     3884.52     3659.66    150.92 o 
   4   2  15    21810.42    21287.17   2116.56 o 
   6   2  15    22192.77    20750.62   2003.63 o 
   8   2  15    22818.89    21515.28   1941.29 o 
  10   2  15     7812.85     7427.89    537.54 o 
 -13   3  15     5604.73     5411.43    336.01 o 
 -11   3  15     1939.39     2071.33    217.98 o 
  -9   3  15    36253.20    33755.16   2423.92 o 
  -7   3  15     7769.93     7744.25    478.13 o 
  -5   3  15    18814.83    19770.42    990.23 o 
  -3   3  15    60548.52    53959.12   1536.07 o 
  -1   3  15    47149.05    38947.59   2442.82 o 
   1   3  15    39097.58    30397.63   1128.55 o 
   3   3  15    17835.52    17639.91   1133.63 o 
   5   3  15    74501.59    75675.70   7579.08 o 
   7   3  15       57.94      275.57    103.83 o 
   9   3  15     8894.43     8602.57    932.39 o 
  11   3  15      365.74      288.30    213.90 o 
 -12   4  15      727.05      895.18    185.53 o 
 -10   4  15     2374.43     1963.28    199.94 o 
  -8   4  15      360.86      658.74    127.59 o 
  -6   4  15     1029.46     1520.81    134.63 o 
  -4   4  15    24281.34    23299.08    918.76 o 
  -2   4  15     9761.51     8085.06    358.39 o 
   0   4  15      194.53      159.83     39.83 o 
   2   4  15    37462.02    35487.72   2105.71 o 
   4   4  15    23478.23    22490.77   1903.76 o 
   6   4  15       75.93      215.89    102.97 o 
   8   4  15       12.95       53.45     75.17 o 
  10   4  15     5275.14     4739.92    439.26 o 
 -11   5  15      134.51      153.43    130.13 o 
  -9   5  15     1667.03     1403.25    175.33 o 
  -7   5  15    17005.75    17444.26    699.43 o 
  -5   5  15     3629.18     3372.91    164.10 o 
  -3   5  15       83.31      284.51     59.37 o 
  -1   5  15     8054.97     7121.15    497.65 o 
   1   5  15    14287.33    12174.85   1014.76 o 
   3   5  15    10826.82    10114.08    845.48 o 
   5   5  15     3699.72     3182.17    273.83 o 
   7   5  15      901.68      783.82    140.89 o 
   9   5  15     2715.31     2733.29    269.97 o 
  11   5  15       30.43      142.27    223.74 o 
 -12   6  15     2807.42     2805.95    265.15 o 
 -10   6  15     2565.35     2460.13    224.49 o 
  -8   6  15    17082.02    14804.71   1318.82 o 
  -6   6  15     1859.40     2116.88    152.30 o 
  -4   6  15   102513.80   101097.95   5615.17 o 
  -2   6  15        2.62      136.71     58.28 o 
   0   6  15    38300.39    33004.97   2145.16 o 
   2   6  15     4136.69     3593.79    354.40 o 
   4   6  15    45649.14    46585.30   3543.52 o 
   6   6  15    13455.92    13295.35   1085.84 o 
   8   6  15     2791.12     2675.34    263.10 o 
  10   6  15     8342.65     7374.44    574.56 o 
 -11   7  15     1895.84     1649.16    212.31 o 
  -9   7  15    26108.29    23132.92   1162.70 o 
  -7   7  15      203.26      307.81    119.27 o 
  -5   7  15    38840.61    35323.04   2070.48 o 
  -3   7  15    95832.65    93991.82   8424.42 o 
  -1   7  15   104849.52    92352.23   7993.90 o 
   1   7  15    49635.52    46945.99   4175.62 o 
   3   7  15     1329.89     1216.50    126.35 o 
   5   7  15    39097.08    39256.26   3428.90 o 
   7   7  15     2982.04     2981.53    363.27 o 
   9   7  15    14437.70    12709.80    909.38 o 
 -10   8  15     1518.52     1766.48    245.45 o 
  -8   8  15     4879.85     4544.55    266.19 o 
  -6   8  15      218.20      399.37    120.75 o 
  -4   8  15    30025.94    32010.58   2395.12 o 
  -2   8  15      121.71       87.83     78.01 o 
   0   8  15    20159.19    20400.15   1570.10 o 
   2   8  15     1818.12     1747.84    214.85 o 
   4   8  15    15350.83    16294.26   1348.54 o 
   6   8  15     5281.91     5469.60    294.45 o 
   8   8  15      519.02      820.47    203.33 o 
  10   8  15     4193.43     3987.88    404.69 o 
 -11   9  15      946.06      958.68    226.75 o 
  -9   9  15     1150.96     1335.73    220.76 o 
  -7   9  15     6569.58     6602.51    371.77 o 
  -5   9  15      296.41      237.47    110.33 o 
  -3   9  15     3439.13     2676.97    496.29 o 
  -1   9  15     2665.39     2545.70    157.38 o 
   1   9  15      974.97      959.05    139.38 o 
   3   9  15     6062.08     5676.25    807.34 o 
   5   9  15     1584.46     1749.49    170.57 o 
   7   9  15     2744.71     2734.13    324.24 o 
   9   9  15        7.22      106.70    204.24 o 
 -10  10  15     3493.19     3301.40    317.07 o 
  -8  10  15     8894.94     8970.68    459.55 o 
  -6  10  15      204.90      141.46    121.70 o 
  -4  10  15    21293.00    19690.24   1054.50 o 
  -2  10  15      366.99      436.15    101.94 o 
   0  10  15    11368.32    11164.97   1009.32 o 
   2  10  15    11571.61    11288.35   1449.30 o 
   4  10  15    26832.38    25498.30   2645.29 o 
   6  10  15      419.86      457.46    135.39 o 
   8  10  15     1985.61     2200.84    323.14 o 
  -9  11  15    13057.64    13420.93   1253.95 o 
  -7  11  15     5767.01     6130.25    355.66 o 
  -5  11  15    14357.00    12679.51    703.68 o 
  -3  11  15    11696.90    11538.84   1263.26 o 
  -1  11  15    12494.04    11951.84   1443.54 o 
   1  11  15    30865.72    30084.19   3273.80 o 
   3  11  15     8964.57     8598.05    820.77 o 
   5  11  15    28426.06    27987.82   2535.53 o 
   7  11  15      205.94      376.06    187.67 o 
  -8  12  15     8895.70     8981.19    670.35 o 
  -6  12  15     3272.29     3395.34    256.78 o 
  -4  12  15     9124.83     7580.36    483.10 o 
  -2  12  15     2051.56     2240.50    225.98 o 
   0  12  15    44823.52    42775.17   4351.51 o 
   2  12  15     1262.49     1138.11    172.26 o 
   4  12  15     6721.99     6048.72    566.13 o 
   6  12  15     7663.60     8123.37    676.51 o 
  -7  13  15       95.13      226.12    149.69 o 
  -5  13  15     8066.64     7116.55    390.50 o 
  -3  13  15      489.37      613.70    142.44 o 
  -1  13  15       53.20       17.12    117.52 o 
   1  13  15    10607.64     9991.17    965.20 o 
   3  13  15      142.91      179.56    128.72 o 
   5  13  15       76.20       18.88    159.14 o 
   7  13  15      135.93       86.66    199.10 o 
  -6  14  15       37.17      132.69    144.62 o 
  -4  14  15     4597.14     3925.59    273.52 o 
  -2  14  15       39.19      207.06    157.19 o 
   0  14  15     6415.29     6517.13    792.62 o 
   2  14  15       20.48        6.33    135.46 o 
   4  14  15     1602.63     1467.89    246.54 o 
  -5  15  15    21996.19    18918.04   1161.54 o 
  -3  15  15     4953.84     4922.46    405.83 o 
  -1  15  15     3362.37     3307.76    390.74 o 
   1  15  15    20428.09    19565.98   1597.58 o 
   3  15  15     1410.57     1572.25    254.39 o 
  -2  16  15       25.43       71.61    185.87 o 
   0  16  15    13697.71    14497.45   1625.19 o 
   2  16  15      855.10      890.13    232.10 o 
 -12   0  16     4101.22     3109.36    575.85 o 
 -10   0  16    15585.75    12423.32   1730.76 o 
  -8   0  16      326.89      662.00    153.37 o 
  -6   0  16    86346.81    82860.49   7808.32 o 
  -4   0  16     1055.65     1170.96    116.99 o 
  -2   0  16   215767.80   162787.64   8304.66 o 
   0   0  16   125963.48   110198.27   3931.09 o 
   2   0  16     3329.34     2665.15    248.89 o 
   4   0  16    10581.50     8880.36   1177.14 o 
   6   0  16    29291.45    28935.39   4282.99 o 
   8   0  16    27483.94    25096.53   3353.90 o 
  10   0  16      149.97       99.36    256.78 o 
 -13   1  16       15.09       83.81    153.63 o 
 -11   1  16     4461.90     3561.47    285.77 o 
  -9   1  16     9950.24     9415.34    533.61 o 
  -7   1  16    15964.46    15266.62   1398.68 o 
  -5   1  16    21456.13    22715.27   1070.93 o 
  -3   1  16    16398.54    13943.66    557.17 o 
  -1   1  16    85172.48    70425.37   2009.92 o 
   1   1  16    26277.38    21012.65    535.91 o 
   3   1  16    36576.48    31476.85   1935.74 o 
   5   1  16     3393.33     3165.58    268.56 o 
   7   1  16    17891.21    16494.36   1250.23 o 
   9   1  16     1915.63     1901.43    185.62 o 
  11   1  16     2662.02     2575.38    306.91 o 
 -12   2  16       83.17        0.00    134.34 o 
 -10   2  16     2335.16     1890.03    193.06 o 
  -8   2  16     2573.92     3337.99    386.56 o 
  -6   2  16      189.01      413.91     76.43 o 
  -4   2  16      435.87      510.46     64.21 o 
  -2   2  16    24592.38    20078.24    803.73 o 
   0   2  16      358.42      689.32     74.48 o 
   2   2  16     5996.41     5022.48    260.03 o 
   4   2  16      108.63      332.02     84.76 o 
   6   2  16      237.52      269.01     99.12 o 
   8   2  16     5317.00     4377.32    439.28 o 
  10   2  16      604.06      363.82    177.14 o 
 -13   3  16      113.40       22.30    159.29 o 
 -11   3  16      211.39      187.62    126.26 o 
  -9   3  16     9043.88     8269.64    592.76 o 
  -7   3  16    26942.53    24878.69   1731.92 o 
  -5   3  16      387.46      345.18     62.02 o 
  -3   3  16     7953.49     6775.03    349.72 o 
  -1   3  16    89958.65    70226.32   4036.20 o 
   1   3  16    27800.81    25714.28   1071.54 o 
   3   3  16    11801.07    12172.14    787.45 o 
   5   3  16     2044.70     2293.67    215.82 o 
   7   3  16    15711.70    15067.12   1182.61 o 
   9   3  16       29.29      145.82    142.07 o 
  11   3  16      235.59      212.01    236.69 o 
 -12   4  16     2189.14     1857.94    230.16 o 
 -10   4  16    17239.94    16470.88    958.64 o 
  -8   4  16      572.88      487.82    119.79 o 
  -6   4  16    48421.26    48435.75   2284.19 o 
  -4   4  16     3020.55     3445.82    125.09 o 
  -2   4  16    62318.26    57156.54   1688.31 o 
   0   4  16     5923.25     5223.25    447.36 o 
   2   4  16    76801.36    70194.45   6259.18 o 
   4   4  16    59213.88    59019.59   5010.05 o 
   6   4  16     8325.53     7110.22    939.96 o 
   8   4  16    16430.45    14530.06   1983.43 o 
  10   4  16       18.29      239.88    165.62 o 
 -11   5  16    19255.33    16675.40    989.39 o 
  -9   5  16     1606.04     1731.36    186.03 o 
  -7   5  16     7962.85     7997.19    357.70 o 
  -5   5  16    66913.20    61619.14   3167.06 o 
  -3   5  16    45299.41    42506.51   2450.98 o 
  -1   5  16     9050.90     7802.25    534.48 o 
   1   5  16     5370.79     4629.35    535.68 o 
   3   5  16    90320.48    89080.60   6788.27 o 
   5   5  16      103.87      118.02     87.99 o 
   7   5  16    11927.16    10014.87   1211.19 o 
   9   5  16     8146.66     7752.76    670.59 o 
  11   5  16     6022.42     5662.05    829.52 o 
 -12   6  16      589.79      496.04    168.34 o 
 -10   6  16     2767.33     2642.99    230.18 o 
  -8   6  16     2178.35     2218.73    175.04 o 
  -6   6  16    14305.85    14517.42    645.98 o 
  -4   6  16     5368.51     5716.19    233.96 o 
  -2   6  16    15342.21    14463.66    804.14 o 
   0   6  16    19775.88    17935.03   1114.51 o 
   2   6  16     5085.45     5581.02    518.41 o 
   4   6  16     1040.41     1368.57    136.06 o 
   6   6  16      510.87      482.99    128.47 o 
   8   6  16     2827.25     1635.44    634.69 o 
  10   6  16     2462.83     2184.78    280.58 o 
 -11   7  16      830.74      815.19    179.81 o 
  -9   7  16     1183.81     1255.06    208.93 o 
  -7   7  16       14.65      107.64    108.50 o 
  -5   7  16     3222.75     2760.22    193.29 o 
  -3   7  16     9655.44     8677.77    561.09 o 
  -1   7  16     2521.24     2057.53    136.91 o 
   1   7  16     1068.29     1211.99    123.70 o 
   3   7  16      921.70      855.08    115.84 o 
   5   7  16      499.33      576.95    123.09 o 
   7   7  16     2176.57     2016.84    200.58 o 
   9   7  16      532.47      497.26    191.01 o 
 -10   8  16     9153.91     8391.16    414.98 o 
  -8   8  16     2092.56     1909.02    199.15 o 
  -6   8  16    17732.32    17988.75    939.28 o 
  -4   8  16     2442.08     2852.94    174.08 o 
  -2   8  16    57428.46    52723.44   4888.23 o 
   0   8  16    21856.70    20044.39   1645.16 o 
   2   8  16     7378.35     7965.76    665.10 o 
   4   8  16     4296.24     3591.55    203.67 o 
   6   8  16     2601.67     2674.42    286.78 o 
   8   8  16     7817.91     7246.99    594.07 o 
  10   8  16     3109.65     2965.75    373.07 o 
 -11   9  16    11190.90    10818.31    702.25 o 
  -9   9  16     2896.80     2790.87    280.79 o 
  -7   9  16     6218.30     5503.39    285.96 o 
  -5   9  16    20774.33    18105.78    803.00 o 
  -3   9  16    24764.45    23449.89   2154.22 o 
  -1   9  16    45481.84    44642.45   4316.26 o 
   1   9  16      809.47      779.29    133.54 o 
   3   9  16    41275.40    39224.07   4069.13 o 
   5   9  16      121.41      103.62    103.73 o 
   7   9  16    17512.65    16982.88   1005.65 o 
   9   9  16     7073.75     7248.51    480.35 o 
 -10  10  16     6215.65     6061.00    388.19 o 
  -8  10  16      705.36      680.04    168.34 o 
  -6  10  16    15297.13    14582.43    635.33 o 
  -4  10  16       23.19      169.91    103.28 o 
  -2  10  16    28560.46    25433.69   2328.30 o 
   0  10  16     3597.46     3343.73    381.74 o 
   2  10  16    27070.90    24267.53   2934.11 o 
   4  10  16    18826.27    18729.99   2075.57 o 
   6  10  16     5864.40     5390.19    436.89 o 
   8  10  16     6984.28     6490.65    630.56 o 
  -9  11  16     2344.21     2459.48    284.60 o 
  -7  11  16     2385.21     2198.70    227.47 o 
  -5  11  16     3472.44     3437.23    240.00 o 
  -3  11  16      838.19      897.53    155.38 o 
  -1  11  16    12036.60    11985.78   1001.05 o 
   1  11  16      530.02      422.93    131.87 o 
   3  11  16     2276.87     2385.24    239.53 o 
   5  11  16     1185.55      993.42    160.46 o 
   7  11  16     2615.39     2777.39    300.79 o 
  -8  12  16      279.76      373.17    166.75 o 
  -6  12  16     5946.13     5330.70    301.40 o 
  -4  12  16      549.35      366.65    132.12 o 
  -2  12  16    10264.55    11027.76   1187.71 o 
   0  12  16      390.48      431.41    138.85 o 
   2  12  16    15759.03    14101.67   1555.29 o 
   4  12  16     4921.95     4829.88    575.42 o 
   6  12  16      865.83      849.03    190.30 o 
  -7  13  16    14155.30    12918.50    716.64 o 
  -5  13  16    11271.18    10438.37    490.51 o 
  -3  13  16      816.65      880.82    189.02 o 
  -1  13  16    29095.37    28944.83   3147.34 o 
   1  13  16     6432.60     6326.90    584.64 o 
   3  13  16    12389.39    11488.80   1192.48 o 
   5  13  16     2287.68     2485.12    295.77 o 
  -6  14  16    17984.21    16356.28    713.80 o 
  -4  14  16      266.20      237.64    140.30 o 
  -2  14  16    23988.02    24627.98   3222.51 o 
   0  14  16     7120.76     6922.35    711.68 o 
   2  14  16     4764.38     4840.97    421.18 o 
   4  14  16     5069.82     5566.65    426.60 o 
  -5  15  16     3542.49     3226.13    281.97 o 
  -3  15  16     1295.90     1445.24    236.18 o 
  -1  15  16     2831.91     2687.52    253.69 o 
   1  15  16      763.91     1010.83    192.64 o 
   3  15  16     2510.35     2857.51    326.89 o 
  -2  16  16      994.83      910.22    226.29 o 
   0  16  16     2264.70     2386.25    298.70 o 
 -13   1  17      408.23      213.05    161.84 o 
 -11   1  17     3767.92     3654.71    290.18 o 
  -9   1  17     4104.59     3696.48    264.15 o 
  -7   1  17     1963.81     2722.74    240.74 o 
  -5   1  17     7102.82     6215.66    231.67 o 
  -3   1  17    82539.13    68528.69   2134.79 o 
  -1   1  17     6901.37     6050.28    161.11 o 
   1   1  17     9449.86     8361.65    234.00 o 
   3   1  17    17487.31    14448.52    935.76 o 
   5   1  17    26744.98    25414.72   2057.37 o 
   7   1  17      387.08      276.86    106.89 o 
   9   1  17     2264.45     2083.83    210.53 o 
  11   1  17     7892.49     7746.81    738.59 o 
 -12   2  17     4310.92     3891.89    318.02 o 
 -10   2  17      697.32      900.29    159.87 o 
  -8   2  17    59016.98    52544.24   4125.33 o 
  -6   2  17     3964.85     3500.05    230.39 o 
  -4   2  17    27236.04    24927.44    857.36 o 
  -2   2  17    84379.20    64920.02   2664.40 o 
   0   2  17    44009.45    38844.08    840.20 o 
   2   2  17    35141.66    31288.98   1321.22 o 
   4   2  17     6728.36     6346.48    546.23 o 
   6   2  17    49861.64    46691.18   4270.42 o 
   8   2  17      176.41      162.12    111.87 o 
  10   2  17    10521.47     9329.45   1068.91 o 
 -13   3  17     5288.95     4951.31    456.91 o 
 -11   3  17     5968.36     6339.90    595.21 o 
  -9   3  17     6710.39     5776.51    369.19 o 
  -7   3  17    48526.35    48526.13   2679.40 o 
  -5   3  17     3559.56     3194.70    231.04 o 
  -3   3  17    26170.44    22379.55    863.00 o 
  -1   3  17      165.67      181.71     40.80 o 
   1   3  17   136179.50   123877.46   5249.88 o 
   3   3  17     5278.88     4801.78    283.28 o 
   5   3  17    19486.36    16352.09   1675.76 o 
   7   3  17    16160.50    13254.49   1042.99 o 
   9   3  17     4459.42     4166.44    320.39 o 
  11   3  17     1404.37     1623.95    325.48 o 
 -12   4  17     5507.54     5050.14    544.90 o 
 -10   4  17     2487.54     2373.98    218.56 o 
  -8   4  17       52.90      138.26    101.30 o 
  -6   4  17      507.86      489.51     96.86 o 
  -4   4  17    24626.82    22681.53    808.86 o 
  -2   4  17     3626.73     4134.32    220.99 o 
   0   4  17     4421.84     3513.34    208.13 o 
   2   4  17     5334.91     4503.19    201.90 o 
   4   4  17     6524.56     5836.92    489.16 o 
   6   4  17     2798.39     2385.70    261.36 o 
   8   4  17      956.48      731.60    153.43 o 
  10   4  17      488.30      598.94    196.40 o 
 -11   5  17     3173.23     3139.59    259.75 o 
  -9   5  17     1281.53     1477.25    180.22 o 
  -7   5  17     6193.93     5899.37    359.68 o 
  -5   5  17      149.16       62.92     73.44 o 
  -3   5  17    12915.11    11585.90    555.63 o 
  -1   5  17     5783.08     4996.44    278.64 o 
   1   5  17     3950.23     3826.66    273.35 o 
   3   5  17     1354.81     1595.82    169.77 o 
   5   5  17     6731.31     6359.98    561.38 o 
   7   5  17     4112.70     3622.85    366.79 o 
   9   5  17      825.65      678.82    197.04 o 
 -12   6  17     6801.11     6501.65    392.16 o 
 -10   6  17      799.33      693.93    156.17 o 
  -8   6  17    17159.21    16029.73    533.14 o 
  -6   6  17     9330.87    10823.35    700.15 o 
  -4   6  17    52176.64    45588.05   2833.20 o 
  -2   6  17     4218.46     3938.18    357.28 o 
   0   6  17    14818.68    13912.24   1000.32 o 
   2   6  17    28395.69    27689.83   2058.78 o 
   4   6  17     5933.81     5757.15    475.73 o 
   6   6  17    15364.09    13752.62   1387.53 o 
   8   6  17        6.65      115.09    123.32 o 
  10   6  17     9610.86     8620.75    643.57 o 
 -11   7  17     1854.10     1980.03    264.43 o 
  -9   7  17     1725.45     1964.27    239.61 o 
  -7   7  17    23652.82    22526.48   1080.36 o 
  -5   7  17    18535.43    17543.59    747.01 o 
  -3   7  17    66633.39    64194.96   4449.28 o 
  -1   7  17     2171.39     2131.73    167.17 o 
   1   7  17    74637.81    69276.93   5649.78 o 
   3   7  17       95.16      101.61     87.19 o 
   5   7  17    13827.72    13989.70    920.47 o 
   7   7  17    11503.47    11233.26   1041.74 o 
   9   7  17    14983.65    13795.75    753.77 o 
 -10   8  17      213.27      288.32    163.96 o 
  -8   8  17    11104.88    11116.50    515.54 o 
  -6   8  17     8610.66     8453.15    318.49 o 
  -4   8  17    17072.22    15935.70   1297.01 o 
  -2   8  17     1699.92     1382.10    178.40 o 
   0   8  17    19001.20    17913.04   1527.39 o 
   2   8  17    15078.65    14857.14   1479.81 o 
   4   8  17       61.69       50.00     99.46 o 
   6   8  17     5556.44     5520.95    364.87 o 
   8   8  17       25.82       88.82    169.04 o 
 -11   9  17      365.78      220.04    180.19 o 
  -9   9  17        0.10        6.58    138.97 o 
  -7   9  17       22.12      185.92    121.07 o 
  -5   9  17     3938.31     3739.47    258.39 o 
  -3   9  17     1327.02     1516.99    143.61 o 
  -1   9  17     1553.41     1473.51    186.66 o 
   1   9  17     6039.04     5874.85    635.63 o 
   3   9  17      788.44      601.27    133.32 o 
   5   9  17     1904.51     2264.49    190.34 o 
   7   9  17       79.30      187.48    138.19 o 
   9   9  17     2710.47     2662.37    365.99 o 
 -10  10  17      596.34      400.70    192.08 o 
  -8  10  17     4799.66     4730.10    295.49 o 
  -6  10  17     4941.35     4678.37    326.45 o 
  -4  10  17    25430.16    21683.31   1120.86 o 
  -2  10  17     5211.16     5258.65    365.25 o 
   0  10  17      760.09      746.68    139.99 o 
   2  10  17    15430.32    12843.82   1473.90 o 
   4  10  17     6754.93     6726.74    800.73 o 
   6  10  17     8511.02     8338.60    728.94 o 
   8  10  17       15.11      134.25    206.05 o 
  -9  11  17     4687.47     4563.42    417.90 o 
  -7  11  17    12333.81    12142.49    573.42 o 
  -5  11  17      606.08      737.04    158.57 o 
  -3  11  17    26115.12    25275.81   2239.10 o 
  -1  11  17        8.83       63.60    115.57 o 
   1  11  17    35105.12    33160.48   3622.45 o 
   3  11  17     5513.06     5106.11    673.26 o 
   5  11  17    27820.76    26471.96   2348.92 o 
   7  11  17     5417.53     5608.20    379.85 o 
  -8  12  17    15639.20    15334.65    700.25 o 
  -6  12  17       94.14      215.22    132.65 o 
  -4  12  17     4341.27     3629.40    290.24 o 
  -2  12  17    14821.42    14955.01   1327.13 o 
   0  12  17    15237.87    14614.02   1669.87 o 
   2  12  17    10687.51     9667.57   1099.94 o 
   4  12  17     1108.21     1258.71    212.56 o 
   6  12  17    11083.92    10710.55    670.00 o 
  -7  13  17       64.37       50.85    147.49 o 
  -5  13  17      519.54      662.73    167.42 o 
  -3  13  17     7408.51     6747.24    559.67 o 
  -1  13  17      103.19      213.26    132.00 o 
   1  13  17       98.82      101.11    132.23 o 
   3  13  17     1113.90     1330.91    195.89 o 
   5  13  17     1229.73     1453.48    245.36 o 
  -6  14  17      208.24      262.81    161.13 o 
  -4  14  17     1713.70     1737.85    251.34 o 
  -2  14  17     2001.35     2179.63    228.28 o 
   0  14  17     3037.18     2871.75    365.03 o 
   2  14  17      720.78      575.92    157.22 o 
   4  14  17      175.98      236.82    177.62 o 
  -5  15  17     1113.33      878.90    227.63 o 
  -3  15  17    20145.12    18114.23   1076.59 o 
  -1  15  17      444.96      627.04    176.24 o 
   1  15  17     7980.30     7600.72    665.49 o 
   3  15  17     4018.97     5063.17    407.56 o 
 -12   0  18     4782.03     4018.94    452.51 o 
 -10   0  18    23262.76    19695.21   2210.10 o 
  -8   0  18      165.31      178.92    126.55 o 
  -6   0  18    37607.07    41677.73   4326.71 o 
  -4   0  18   154408.28   141251.89   6483.57 o 
  -2   0  18    36260.74    28360.45   3595.84 o 
   0   0  18    22893.79    22850.00    929.61 o 
   2   0  18      139.78       84.29     85.92 o 
   4   0  18    73724.32    70023.00   6645.65 o 
   6   0  18        1.60       43.06    123.86 o 
   8   0  18     7761.96     8272.05   1198.56 o 
  10   0  18     2997.39     3122.85    443.43 o 
 -13   1  18     1216.06     1152.05    229.73 o 
 -11   1  18      766.75      706.23    173.45 o 
  -9   1  18    13697.07    12294.54    979.81 o 
  -7   1  18     2442.12     1931.16    147.80 o 
  -5   1  18    43446.68    38224.20   1729.35 o 
  -3   1  18     1554.79     1263.19    134.77 o 
  -1   1  18    38467.73    31171.66    878.33 o 
   1   1  18     3753.66     2820.34    136.49 o 
   3   1  18    17271.17    16792.42   1005.58 o 
   5   1  18    12894.01    12994.68   1064.80 o 
   7   1  18     2552.39     2605.27    192.11 o 
   9   1  18     9892.77     9148.12    672.83 o 
  11   1  18      615.89      472.31    257.56 o 
 -12   2  18      330.01      433.83    165.15 o 
 -10   2  18     1500.86     1212.11    171.27 o 
  -8   2  18     6887.89     5963.30    475.37 o 
  -6   2  18     2683.79     2822.72    207.78 o 
  -4   2  18      191.27      244.12     58.17 o 
  -2   2  18     5017.48     3866.20    180.61 o 
   0   2  18      100.16      113.29     49.26 o 
   2   2  18    23980.09    21674.39    793.38 o 
   4   2  18     5661.71     6118.06    468.06 o 
   6   2  18     9739.60     9138.28    692.78 o 
   8   2  18     1206.60     1476.21    190.98 o 
  10   2  18      528.95      583.82    192.53 o 
 -11   3  18       57.04        0.00    117.83 o 
  -9   3  18     8089.86     7640.28    469.99 o 
  -7   3  18     3534.09     3323.53    229.66 o 
  -5   3  18     4279.38     4640.44    233.13 o 
  -3   3  18       74.11      127.05     51.94 o 
  -1   3  18    10364.55     8510.56    451.14 o 
   1   3  18     6768.43     6372.22    322.02 o 
   3   3  18    18091.23    15578.64    771.14 o 
   5   3  18     1931.86     1592.70    194.01 o 
   7   3  18      377.41      308.60    119.48 o 
   9   3  18     5151.64     4841.53    410.16 o 
 -12   4  18      446.06      548.31    170.03 o 
 -10   4  18    18964.48    16655.04    872.09 o 
  -8   4  18    10312.38     9195.82    582.44 o 
  -6   4  18     4351.66     4402.65    257.75 o 
  -4   4  18    13933.90    11956.42    637.87 o 
  -2   4  18    25107.58    22317.51    789.75 o 
   0   4  18    53806.82    45818.35   2465.93 o 
   2   4  18     3222.96     3038.68    163.10 o 
   4   4  18    65177.12    54177.98   4459.14 o 
   6   4  18      306.02      236.73    112.51 o 
   8   4  18    17411.58    13711.03   1333.78 o 
  10   4  18     1644.39     1785.77    254.38 o 
 -11   5  18     5876.26     5221.33    312.59 o 
  -9   5  18    14316.37    13027.03    852.96 o 
  -7   5  18      768.30      743.61    116.29 o 
  -5   5  18    50882.29    47947.90   2180.63 o 
  -3   5  18      938.31      930.64    108.49 o 
  -1   5  18    66137.84    57179.30   3252.62 o 
   1   5  18    11691.56    10356.18    661.69 o 
   3   5  18    22604.79    20955.03   1476.11 o 
   5   5  18    25931.33    22252.91   2391.80 o 
   7   5  18    11442.25     9927.44   1164.60 o 
   9   5  18     5726.33     5483.35    361.26 o 
 -12   6  18      325.04      132.67    144.87 o 
 -10   6  18      113.54      216.33    133.80 o 
  -8   6  18     5264.61     4685.81    295.62 o 
  -6   6  18    31108.69    29140.62   1417.00 o 
  -4   6  18     1071.62      875.72    134.66 o 
  -2   6  18      198.35      210.61     82.28 o 
   0   6  18    60368.34    54471.80   3756.30 o 
   2   6  18       98.46      156.87     81.06 o 
   4   6  18      577.72      347.62    103.48 o 
   6   6  18      110.36       77.43    109.26 o 
   8   6  18     7930.91     6335.73    592.76 o 
  10   6  18      167.87      149.40    181.46 o 
 -11   7  18       81.10      189.01    161.07 o 
  -9   7  18      174.82      247.25    156.63 o 
  -7   7  18        1.20       47.08    105.58 o 
  -5   7  18     6237.98     5910.92    303.09 o 
  -3   7  18     1349.86     1476.29    138.49 o 
  -1   7  18     3823.01     4011.84    284.08 o 
   1   7  18        9.88        0.00     80.33 o 
   3   7  18     1340.35     1480.41    146.68 o 
   5   7  18     2685.54     2776.41    281.99 o 
   7   7  18      488.42      380.88    139.99 o 
   9   7  18       90.71      235.63    189.91 o 
 -10   8  18      857.59      841.08    200.15 o 
  -8   8  18     6532.04     6678.61    321.07 o 
  -6   8  18    44213.50    39658.84   1757.56 o 
  -4   8  18    13661.98    12660.01    961.03 o 
  -2   8  18      785.19      843.02    116.25 o 
   0   8  18    50297.18    46126.92   4021.61 o 
   2   8  18     2072.22     2422.64    190.36 o 
   4   8  18     9415.49    10188.22    748.60 o 
   6   8  18      967.34     1150.25    176.00 o 
   8   8  18    11433.00    11253.63    477.80 o 
  -9   9  18     9175.18     8729.89    424.67 o 
  -7   9  18     2066.20     2439.75    223.03 o 
  -5   9  18    43770.66    40293.93   1916.56 o 
  -3   9  18     1573.22     1722.77    198.79 o 
  -1   9  18    16626.85    16206.99   1488.24 o 
   1   9  18     3462.84     2810.78    261.96 o 
   3   9  18    26874.13    26417.67   2737.85 o 
   5   9  18    19309.93    20005.93   1831.95 o 
   7   9  18     4061.88     3699.57    271.91 o 
 -10  10  18     8783.22     8446.64    450.55 o 
  -8  10  18     1165.56     1443.84    208.63 o 
  -6  10  18      862.72      880.48    164.59 o 
  -4  10  18     9507.00     7700.01    355.83 o 
  -2  10  18     9356.49    10030.48    997.95 o 
   0  10  18     9290.37     8998.03    827.10 o 
   2  10  18      594.64      489.33    140.23 o 
   4  10  18    28670.87    28221.34   2546.02 o 
   6  10  18      507.22      689.99    159.93 o 
   8  10  18     4201.32     4106.86    437.41 o 
  -9  11  18       66.82      173.64    170.13 o 
  -7  11  18     1149.49     1351.48    199.91 o 
  -5  11  18      685.94      564.65    144.51 o 
  -3  11  18     1516.69     1520.19    190.28 o 
  -1  11  18      326.54      312.16    142.04 o 
   1  11  18       12.92       87.26    102.18 o 
   3  11  18     2007.88     2079.22    245.04 o 
   5  11  18      343.28      267.86    139.54 o 
   7  11  18     1062.88      993.19    284.35 o 
  -8  12  18     3777.07     3897.01    299.70 o 
  -6  12  18     1859.44     1902.34    220.01 o 
  -4  12  18      692.73      704.32    144.42 o 
  -2  12  18     2245.23     2570.16    227.34 o 
   0  12  18     6086.30     5938.16    643.45 o 
   2  12  18     4958.77     4561.10    449.94 o 
   4  12  18     7743.86     6745.76    768.59 o 
   6  12  18      938.77      979.47    224.95 o 
  -7  13  18      282.82      182.12    157.43 o 
  -5  13  18    15983.91    14751.65   1123.22 o 
  -3  13  18      316.36      403.50    166.47 o 
  -1  13  18    22757.12    22592.78   2182.71 o 
   1  13  18     5796.23     5667.16    515.49 o 
   3  13  18     8607.97     8228.99    997.94 o 
   5  13  18     2954.30     2764.82    309.48 o 
  -6  14  18     5187.49     4766.57    472.80 o 
  -4  14  18    15895.65    15526.73    895.25 o 
  -2  14  18    10890.85    11100.21    919.57 o 
   0  14  18     9212.80     8824.96    843.25 o 
   2  14  18      418.05      401.79    146.13 o 
   4  14  18     8474.78     8348.38    729.94 o 
  -3  15  18        9.10       81.35    173.23 o 
  -1  15  18     3580.02     3454.74    285.74 o 
   1  15  18      315.22      122.70    149.17 o 
 -11   1  19    10394.69     8751.68    690.94 o 
  -9   1  19     3925.66     3477.66    374.15 o 
  -7   1  19     2156.40     2128.61    189.27 o 
  -5   1  19     1133.79     1015.17     90.98 o 
  -3   1  19    47751.17    36728.84   1710.81 o 
  -1   1  19    13520.91    11297.62    467.88 o 
   1   1  19     1694.65     1761.55    121.34 o 
   3   1  19     8310.89     7369.48    394.20 o 
   5   1  19     4848.76     4567.57    326.97 o 
   7   1  19     9068.87     9056.85    789.98 o 
   9   1  19     1116.97      994.84    182.56 o 
 -12   2  19     7308.75     5653.73    429.98 o 
 -10   2  19     2963.13     3566.39    265.92 o 
  -8   2  19    16055.03    14536.62    861.96 o 
  -6   2  19    51584.18    54054.58   3204.47 o 
  -4   2  19    12366.35    10951.31    514.34 o 
  -2   2  19    30302.92    26147.35   1113.01 o 
   0   2  19     1677.91     1439.33    104.83 o 
   2   2  19   108783.12    94987.34   3098.18 o 
   4   2  19      187.16      168.26     85.92 o 
   6   2  19    14250.78    13585.80   1257.57 o 
   8   2  19     6853.37     6085.38    601.46 o 
  10   2  19     9923.57     9087.62    858.88 o 
 -11   3  19     9369.91     8495.17    852.09 o 
  -9   3  19     1659.18     1731.18    189.45 o 
  -7   3  19    23976.82    21515.19    612.00 o 
  -5   3  19     1238.18     1027.19     92.03 o 
  -3   3  19    22953.64    19413.87    978.43 o 
  -1   3  19    20900.49    17387.12    681.01 o 
   1   3  19    33902.37    30366.67   1143.77 o 
   3   3  19    60110.13    51389.97   2302.00 o 
   5   3  19     3512.24     3438.92    408.23 o 
   7   3  19    21672.70    19080.36   1455.08 o 
   9   3  19      298.54      196.00    138.93 o 
 -12   4  19      223.55      292.86    156.30 o 
 -10   4  19     1655.08     1699.05    201.15 o 
  -8   4  19     4912.25     4548.15    847.59 o 
  -6   4  19       91.05      184.95     83.49 o 
  -4   4  19     2373.00     1875.68    213.66 o 
  -2   4  19    19632.20    17812.55    700.79 o 
   0   4  19     8665.47     8070.97    617.68 o 
   2   4  19      160.91      161.80     90.65 o 
   4   4  19     8866.87     7200.25    466.42 o 
   6   4  19     7929.59     7549.42    654.12 o 
   8   4  19      366.55      363.24    139.10 o 
  10   4  19      254.52      385.89    198.29 o 
 -11   5  19     4745.48     4442.62    373.49 o 
  -9   5  19      190.19      168.68     99.26 o 
  -7   5  19     1391.57     1378.67    142.90 o 
  -5   5  19     2166.94     2446.18    182.22 o 
  -3   5  19     7995.49     7811.34    297.81 o 
  -1   5  19     2346.29     2264.83    144.96 o 
   1   5  19    10251.53     9345.75    484.84 o 
   3   5  19    17575.34    16633.36   1540.19 o 
   5   5  19       31.61      106.18    107.50 o 
   7   5  19     4142.05     3625.55    345.84 o 
   9   5  19      269.08      309.14    178.42 o 
 -10   6  19     5345.89     5438.50    350.81 o 
  -8   6  19     4581.41     3791.92    283.57 o 
  -6   6  19    17617.26    16573.90    763.65 o 
  -4   6  19     4681.04     4618.79    424.09 o 
  -2   6  19    75170.59    68677.83   4321.77 o 
   0   6  19      679.83      698.52    109.07 o 
   2   6  19    10082.55     8606.86    578.84 o 
   4   6  19     1394.80     1603.80    153.16 o 
   6   6  19    22834.85    20057.31   2091.48 o 
   8   6  19     2293.70     1782.71    231.58 o 
 -11   7  19     1250.91     1198.07    229.92 o 
  -9   7  19     1563.94     1674.98    232.23 o 
  -7   7  19    38005.39    36399.81   1616.28 o 
  -5   7  19     1699.99     1916.68    180.87 o 
  -3   7  19    29368.83    28196.69   1369.07 o 
  -1   7  19    30962.07    29722.04   2107.49 o 
   1   7  19    27671.13    26129.86   1533.49 o 
   3   7  19    18889.15    19218.67   1633.89 o 
   5   7  19     1557.69     1527.74    186.17 o 
   7   7  19    10572.68     9313.31    756.33 o 
   9   7  19     1310.43     1271.24    249.43 o 
 -10   8  19     2113.40     2169.79    268.84 o 
  -8   8  19     6361.31     5899.48    304.84 o 
  -6   8  19     4722.51     4670.68    260.64 o 
  -4   8  19     5075.15     4849.74    284.07 o 
  -2   8  19    16477.29    16448.55   1226.03 o 
   0   8  19       33.92        9.27     97.87 o 
   2   8  19     6257.25     5948.80    460.38 o 
   4   8  19     2571.23     2470.09    197.58 o 
   6   8  19     7572.19     6394.11    557.70 o 
   8   8  19     3356.15     3465.01    321.20 o 
  -9   9  19       98.61       10.68    149.69 o 
  -7   9  19     1603.96     2150.32    215.58 o 
  -5   9  19      997.15      934.27    157.86 o 
  -3   9  19      400.97      392.34    110.65 o 
  -1   9  19     3411.92     3173.03    266.06 o 
   1   9  19        7.18       44.29     89.79 o 
   3   9  19      420.34      565.86    125.84 o 
   5   9  19       91.92      245.77    128.82 o 
   7   9  19       64.40       63.80    140.14 o 
  -8  10  19     8678.84     8371.78    552.79 o 
  -6  10  19     2931.22     2897.53    238.80 o 
  -4  10  19       34.49        0.00     88.19 o 
  -2  10  19    17468.32    17859.10   1418.26 o 
   0  10  19      528.18      567.18    142.62 o 
   2  10  19     7926.94     7624.07    824.94 o 
   4  10  19     5517.02     5324.93    595.62 o 
   6  10  19     9332.78     9515.66    651.80 o 
  -9  11  19       59.41       58.39    165.74 o 
  -7  11  19     9534.58     9510.72    396.87 o 
  -5  11  19     1903.41     1849.27    250.66 o 
  -3  11  19    14421.73    14628.67   1456.43 o 
  -1  11  19     7228.66     7272.70    843.73 o 
   1  11  19    21390.29    19704.60   2171.15 o 
   3  11  19    24236.10    21412.14   2642.52 o 
   5  11  19     3895.49     3652.36    372.11 o 
   7  11  19    10665.08    10691.95    808.88 o 
  -8  12  19     2665.91     2879.49    277.65 o 
  -6  12  19    11070.70    10037.96    609.23 o 
  -4  12  19     5007.21     4940.46    337.31 o 
  -2  12  19     6712.22     7156.88    668.28 o 
   0  12  19     1239.72     1183.77    178.09 o 
   2  12  19    28069.11    27309.24   2855.17 o 
   4  12  19       25.29        0.00    128.10 o 
   6  12  19     2978.41     3249.25    383.69 o 
  -7  13  19      693.35      979.37    201.87 o 
  -5  13  19      701.44      839.42    207.42 o 
  -3  13  19     2121.92     2213.29    262.26 o 
  -1  13  19     1463.43     1382.08    220.32 o 
   1  13  19       88.21      264.58    141.31 o 
   3  13  19     1265.79     1154.33    192.23 o 
   5  13  19      162.72      487.10    217.29 o 
  -4  14  19      693.50      627.81    200.46 o 
  -2  14  19     1129.85      940.65    206.74 o 
   0  14  19       39.23       49.69    137.96 o 
   2  14  19     2673.70     2773.56    259.57 o 
  -3  15  19    15337.03    14021.34   1191.06 o 
  -1  15  19     3941.74     4273.98    573.42 o 
   1  15  19     1826.47     1919.47    235.83 o 
 -12   0  20     3265.14     2842.63    417.73 o 
 -10   0  20     5900.42     4304.39    425.89 o 
  -8   0  20    29915.96    29276.21   4440.67 o 
  -6   0  20      167.33       48.80    105.75 o 
  -4   0  20    70279.41    59418.19   2953.19 o 
  -2   0  20      131.84      288.08     92.28 o 
   0   0  20   101030.83   100795.13   4316.49 o 
   2   0  20    21928.87    20688.63    883.40 o 
   4   0  20     4722.01     4525.91    695.22 o 
   6   0  20    13644.87    13649.87   1464.20 o 
   8   0  20    26198.53    24124.63   2601.62 o 
  10   0  20     6239.29     6273.22    849.30 o 
 -11   1  20       45.42       70.54    139.45 o 
  -9   1  20     5901.48     5115.60    300.42 o 
  -7   1  20     6645.18     6073.15    506.81 o 
  -5   1  20    29215.52    28503.74   1042.65 o 
  -3   1  20    15176.73    12190.23    514.64 o 
  -1   1  20     8516.82     8886.49    205.48 o 
   1   1  20    31663.72    28464.87    828.12 o 
   3   1  20     2340.20     1757.93    161.10 o 
   5   1  20    18759.14    15706.81    705.44 o 
   7   1  20      138.41      205.56    115.23 o 
   9   1  20     6216.88     5890.11    435.94 o 
 -12   2  20        2.62       52.07    137.97 o 
 -10   2  20      147.07       45.50    115.76 o 
  -8   2  20     2653.65     2467.42    199.30 o 
  -6   2  20     2059.79     1709.92    380.94 o 
  -4   2  20     2796.51     2750.97    179.96 o 
  -2   2  20     7737.48     6110.21    360.48 o 
   0   2  20     6008.54     5688.31    179.96 o 
   2   2  20     2187.51     2226.40    155.38 o 
   4   2  20     1118.72      765.40    135.54 o 
   6   2  20        4.92        2.68    104.42 o 
   8   2  20     1010.47     1114.00    182.11 o 
  10   2  20     1087.89      851.50    220.89 o 
 -11   3  20     1305.01     1074.22    186.00 o 
  -9   3  20      101.69      229.33    117.20 o 
  -7   3  20     6758.98     6556.41    313.92 o 
  -5   3  20    19987.64    17535.66    751.87 o 
  -3   3  20     1220.52     1308.86     96.55 o 
  -1   3  20     1233.11     1266.79    119.43 o 
   1   3  20    40979.09    36902.29   1442.06 o 
   3   3  20     3614.63     3679.40    243.34 o 
   5   3  20     8780.80     7853.14    506.72 o 
   7   3  20       21.99       94.79    116.49 o 
   9   3  20     3520.42     3185.07    366.76 o 
 -12   4  20     6024.93     5988.60    453.11 o 
 -10   4  20     3706.19     3564.03    292.71 o 
  -8   4  20    21831.10    21491.34    926.34 o 
  -6   4  20      284.10      360.64     96.07 o 
  -4   4  20    18711.42    17909.56    830.28 o 
  -2   4  20     1271.77     1168.71    102.51 o 
   0   4  20    49234.78    44354.54   2018.50 o 
   2   4  20     3076.05     2812.35    167.19 o 
   4   4  20    31215.77    29954.49   1855.19 o 
   6   4  20    21298.80    18282.21   1422.87 o 
   8   4  20     1212.22     1203.14    183.88 o 
  10   4  20     2255.09     1904.75    274.04 o 
 -11   5  20     2131.53     2473.52    246.27 o 
  -9   5  20    28368.38    26596.05    787.52 o 
  -7   5  20      235.68      262.74    111.89 o 
  -5   5  20    10996.86    10722.72    624.46 o 
  -3   5  20    52428.88    47386.61   2274.63 o 
  -1   5  20    30323.54    28239.38   1465.52 o 
   1   5  20    19359.57    17726.65    703.89 o 
   3   5  20     1334.98     1432.61    166.58 o 
   5   5  20    26939.67    23964.93   1637.02 o 
   7   5  20       55.60        7.35    108.43 o 
   9   5  20     5662.98     5474.52    373.50 o 
 -10   6  20      512.23      680.04    196.41 o 
  -8   6  20      599.67     1007.32    185.49 o 
  -6   6  20     1238.81     1291.16    165.46 o 
  -4   6  20    16203.69    15145.49   1057.92 o 
  -2   6  20     4047.53     4127.04    326.57 o 
   0   6  20     5235.97     5152.33    410.23 o 
   2   6  20     8863.85     7306.04    321.81 o 
   4   6  20    12375.45    12449.45   1036.48 o 
   6   6  20       67.35      219.35    121.23 o 
   8   6  20      796.08      840.16    178.44 o 
 -11   7  20       96.99      136.96    169.01 o 
  -9   7  20     1161.78      980.58    247.03 o 
  -7   7  20       31.31      200.92    119.42 o 
  -5   7  20       30.30       15.99     95.41 o 
  -3   7  20     1588.76     1575.51    155.98 o 
  -1   7  20     5063.79     4881.92    439.60 o 
   1   7  20     3418.04     3021.94    265.06 o 
   3   7  20      126.69      208.77    109.18 o 
   5   7  20      750.39      955.43    160.64 o 
   7   7  20      153.36      179.57    128.46 o 
   9   7  20     1187.17     1050.61    248.95 o 
 -10   8  20     1568.03     1462.68    249.81 o 
  -8   8  20     6086.30     6319.97    318.58 o 
  -6   8  20     1874.28     2339.24    212.14 o 
  -4   8  20    22555.89    21739.45   1514.71 o 
  -2   8  20     1083.39     1232.53    160.40 o 
   0   8  20    18260.71    17793.79   1673.07 o 
   2   8  20     7549.00     7699.69    447.24 o 
   4   8  20    14094.97    13873.56   1308.52 o 
   6   8  20      280.18      355.99    148.15 o 
   8   8  20     2371.16     2313.04    290.36 o 
  -9   9  20    14978.76    14640.64    536.29 o 
  -7   9  20     2537.03     2560.28    234.22 o 
  -5   9  20    11078.80     9592.97    384.69 o 
  -3   9  20    13059.79    12889.78   1200.19 o 
  -1   9  20    18906.58    20069.73   1791.70 o 
   1   9  20    24038.12    22310.44   2185.88 o 
   3   9  20       49.19      178.32    116.21 o 
   5   9  20    13948.49    13705.24   1118.95 o 
   7   9  20      201.18      201.52    143.53 o 
  -8  10  20     7387.28     6865.71    453.12 o 
  -6  10  20      303.82      211.27    131.38 o 
  -4  10  20     6467.49     5699.15    502.83 o 
  -2  10  20       36.46      302.03    150.52 o 
   0  10  20    21012.47    19557.25   2573.11 o 
   2  10  20     5175.84     5328.67    726.28 o 
   4  10  20     9021.76     7846.40    774.98 o 
   6  10  20    10788.47    10423.74    777.93 o 
  -7  11  20     2371.24     2409.82    243.14 o 
  -5  11  20     1902.33     1689.94    206.27 o 
  -3  11  20     1377.07     1178.64    204.87 o 
  -1  11  20      511.81      734.25    162.68 o 
   1  11  20     6368.97     6208.43    709.72 o 
   3  11  20      598.39      515.05    155.42 o 
   5  11  20       23.09       50.68    134.36 o 
  -6  12  20      207.46      311.86    145.21 o 
  -4  12  20     4136.35     4476.45    362.18 o 
  -2  12  20      229.45      200.31    133.28 o 
   0  12  20     6574.69     6138.85    555.83 o 
   2  12  20      912.78      795.25    178.36 o 
   4  12  20     7501.03     6870.17    931.51 o 
  -5  13  20    17477.40    16068.71    603.64 o 
  -3  13  20     5842.09     5723.21    579.49 o 
  -1  13  20     2000.23     2299.07    231.37 o 
   1  13  20    15998.65    15128.10   1644.39 o 
   3  13  20     2931.23     2759.53    362.95 o 
  -4  14  20    14929.11    14856.67   1168.28 o 
  -2  14  20      570.45      536.05    175.77 o 
   0  14  20    11450.97    11160.19   1056.12 o 
   2  14  20     1349.56     1195.37    207.44 o 
 -11   1  21      300.38      199.79    148.59 o 
  -9   1  21     2416.59     2418.91    223.88 o 
  -7   1  21    11338.83    10230.46    741.18 o 
  -5   1  21     6144.77     5867.29    775.01 o 
  -3   1  21      322.30      238.32     57.55 o 
  -1   1  21    43857.11    42769.60   1174.65 o 
   1   1  21      561.64      658.86    118.55 o 
   3   1  21     3033.07     2644.81    354.56 o 
   5   1  21     1728.34     1575.34    160.70 o 
   7   1  21    15316.66    13643.81    872.25 o 
   9   1  21       91.21       58.17    136.77 o 
 -12   2  21     2554.90     2259.60    283.20 o 
 -10   2  21     6026.31     5644.78    310.75 o 
  -8   2  21      182.33      167.62    107.54 o 
  -6   2  21    45750.53    45241.63   1716.24 o 
  -4   2  21     2819.08     2535.65    144.50 o 
  -2   2  21    42120.13    36277.29   1283.41 o 
   0   2  21    24744.22    24273.93    730.87 o 
   2   2  21    17851.29    16035.34    605.92 o 
   4   2  21    18267.46    15620.93    683.20 o 
   6   2  21     8270.00     7054.64    415.87 o 
   8   2  21     8803.82     7805.04    445.29 o 
 -11   3  21     9680.89     8904.17    788.12 o 
  -9   3  21     3920.66     3903.08    251.86 o 
  -7   3  21     2998.74     2742.36    280.74 o 
  -5   3  21    22332.28    20800.48    671.83 o 
  -3   3  21     5627.17     5211.56    180.41 o 
  -1   3  21    17586.02    16784.69    821.02 o 
   1   3  21     2098.58     2187.77    151.23 o 
   3   3  21    70715.18    63647.01   1988.01 o 
   5   3  21     2583.64     2009.14    197.95 o 
   7   3  21     4543.84     4147.86    349.80 o 
   9   3  21     2417.39     2351.22    248.21 o 
 -10   4  21     6587.12     6318.26    456.82 o 
  -8   4  21     3064.26     2795.56    215.23 o 
  -6   4  21       60.17       71.41     94.61 o 
  -4   4  21      305.78      399.74     92.29 o 
  -2   4  21    12155.36    10386.46    423.91 o 
   0   4  21     5712.40     5504.00    213.32 o 
   2   4  21     1359.70     1423.00    160.79 o 
   4   4  21      503.99      541.65    135.82 o 
   6   4  21     1311.11      876.48    167.17 o 
   8   4  21     2839.28     2521.04    241.28 o 
 -11   5  21     1248.97     1124.70    224.76 o 
  -9   5  21     4595.74     4145.49    310.19 o 
  -7   5  21      329.33      365.13    121.57 o 
  -5   5  21      785.66      816.19    135.59 o 
  -3   5  21     2517.25     2402.62    160.15 o 
  -1   5  21     6799.36     6445.63    338.77 o 
   1   5  21     4813.82     4774.03    422.98 o 
   3   5  21     3444.55     3128.64    227.93 o 
   5   5  21     2765.48     2606.80    230.24 o 
   7   5  21     2542.88     2482.51    233.46 o 
   9   5  21       86.95       83.40    179.42 o 
 -10   6  21    10199.42     9871.48    558.60 o 
  -8   6  21     1456.84     1351.33    208.86 o 
  -6   6  21    19136.66    19077.42    920.76 o 
  -4   6  21     3461.29     3320.36    186.83 o 
  -2   6  21    28606.84    27316.99   1686.34 o 
   0   6  21     8287.29     7359.80    459.43 o 
   2   6  21    12321.97    11588.98    852.64 o 
   4   6  21    11622.07    10249.16    842.25 o 
   6   6  21     3068.44     3488.76    255.93 o 
   8   6  21     7795.69     7235.29    608.32 o 
  -9   7  21      717.48      911.47    199.93 o 
  -7   7  21     7870.75     7351.79    443.72 o 
  -5   7  21    32771.53    30019.63   1979.59 o 
  -3   7  21    10079.44    10252.70    564.59 o 
  -1   7  21    31982.78    29685.96   2577.57 o 
   1   7  21     2376.57     2480.84    212.93 o 
   3   7  21    36553.54    35715.67   2332.13 o 
   5   7  21      534.79      595.35    146.75 o 
   7   7  21     7649.23     7114.36    600.47 o 
 -10   8  21     2415.24     2660.89    297.84 o 
  -8   8  21       28.67       19.24    142.77 o 
  -6   8  21    14807.99    14242.73    719.74 o 
  -4   8  21     2376.34     2529.79    204.66 o 
  -2   8  21    13759.34    13436.16    924.67 o 
   0   8  21     1279.76     1245.42    161.58 o 
   2   8  21     9880.78     9786.17    624.88 o 
   4   8  21     4578.39     4254.13    307.03 o 
   6   8  21      187.62      267.22    153.00 o 
   8   8  21     2476.87     2106.84    291.75 o 
  -9   9  21     1735.93     1848.94    262.72 o 
  -7   9  21      205.78      303.87    143.37 o 
  -5   9  21     1676.56     1316.35    175.31 o 
  -3   9  21      298.40      459.31    138.96 o 
  -1   9  21       14.04       53.67    108.89 o 
   1   9  21     2261.57     2398.80    291.57 o 
   3   9  21     3014.78     2965.62    252.91 o 
   5   9  21     3783.39     3521.32    360.33 o 
   7   9  21      289.12      260.72    151.36 o 
  -8  10  21      478.69      466.50    161.24 o 
  -6  10  21     4386.99     4520.69    343.33 o 
  -4  10  21     1985.31     2184.88    236.14 o 
  -2  10  21    14798.54    14871.32   1278.23 o 
   0  10  21     5678.21     5613.69    492.54 o 
   2  10  21     6830.37     6792.01    689.97 o 
   4  10  21     2465.79     2515.79    238.05 o 
   6  10  21     1575.21     1565.91    222.14 o 
  -7  11  21     2946.93     3140.96    273.50 o 
  -5  11  21     4595.16     4124.25    342.68 o 
  -3  11  21     1743.96     1944.07    236.80 o 
  -1  11  21    20820.53    20656.05   2094.02 o 
   1  11  21     1669.30     1785.69    240.93 o 
   3  11  21    18524.47    17147.88   1697.42 o 
   5  11  21     2417.10     2552.34    289.21 o 
  -6  12  21    11343.92    12011.20    895.83 o 
  -4  12  21      190.57      419.64    170.26 o 
  -2  12  21     8116.83     8767.85    674.18 o 
   0  12  21     7968.14     7737.30   1086.46 o 
   2  12  21     6088.47     5925.54    756.03 o 
   4  12  21     6494.37     5942.78    660.55 o 
  -5  13  21      539.22      642.96    207.77 o 
  -3  13  21      173.14      190.42    163.02 o 
  -1  13  21     4354.87     4468.29    444.29 o 
   1  13  21       16.70       90.24    131.63 o 
   3  13  21       23.87       80.05    140.76 o 
  -4  14  21      282.97      448.68    204.80 o 
  -2  14  21     1491.18     1649.17    271.51 o 
   0  14  21      493.55      488.77    202.51 o 
 -12   0  22     3017.12     2464.78    797.82 o 
 -10   0  22     1487.75     1237.31    288.23 o 
  -8   0  22    38153.56    33088.71   5649.11 o 
  -6   0  22      322.64      616.00    157.71 o 
  -4   0  22    26422.27    25369.29   1249.56 o 
  -2   0  22    69644.08    70137.63   2194.47 o 
   0   0  22    13093.22    14016.30    696.77 o 
   2   0  22     3693.93     3244.66    254.69 o 
   4   0  22     1254.47     1357.39    208.97 o 
   6   0  22    29220.87    25610.60   2960.96 o 
   8   0  22       40.73      131.56    190.13 o 
 -11   1  22     1636.90     1734.78    242.28 o 
  -9   1  22     1241.85     1215.50    189.10 o 
  -7   1  22    12666.48    12673.11   1068.26 o 
  -5   1  22     3315.31     2383.93    286.63 o 
  -3   1  22    40316.84    36520.55   1745.30 o 
  -1   1  22      236.08      349.90     87.66 o 
   1   1  22    23443.97    23103.97    643.33 o 
   3   1  22     2840.73     1876.64    398.19 o 
   5   1  22    11338.14    10633.53    586.34 o 
   7   1  22     2032.60     1902.18    213.50 o 
   9   1  22     1287.79     1602.96    223.33 o 
 -10   2  22        3.13       37.98    114.08 o 
  -8   2  22     2201.27     1837.77    185.52 o 
  -6   2  22     3822.36     3591.40    262.80 o 
  -4   2  22     4773.15     4464.12    439.36 o 
  -2   2  22     2671.84     2486.77    128.89 o 
   0   2  22       29.66      192.76     84.03 o 
   2   2  22     4272.61     3921.32    221.50 o 
   4   2  22     2851.30     2856.90    212.65 o 
   6   2  22     1338.54     1167.14    175.33 o 
   8   2  22     2369.76     2046.88    229.92 o 
 -11   3  22      122.46      119.05    133.63 o 
  -9   3  22      662.51      567.05    146.60 o 
  -7   3  22     3022.25     2929.23    205.80 o 
  -5   3  22      709.73      732.43    110.45 o 
  -3   3  22    18796.38    17254.30    480.79 o 
  -1   3  22      655.92      738.72    111.89 o 
   1   3  22    10515.44     9263.32    305.44 o 
   3   3  22     2870.31     2589.80    204.93 o 
   5   3  22    10006.09     8630.30    466.05 o 
   7   3  22       43.44        0.00    127.41 o 
   9   3  22       26.91      155.06    146.34 o 
 -10   4  22      377.61      684.19    163.64 o 
  -8   4  22    14060.70    12984.64    455.99 o 
  -6   4  22     6296.37     6285.34    336.43 o 
  -4   4  22     7510.22     7420.98    262.32 o 
  -2   4  22     4789.58     4819.88    235.47 o 
   0   4  22    28447.66    27187.88   1473.71 o 
   2   4  22    38144.08    33944.62    995.20 o 
   4   4  22     3559.09     3297.32    281.50 o 
   6   4  22    16796.36    15877.79    932.45 o 
   8   4  22      475.68      433.25    158.03 o 
 -11   5  22     4798.52     5588.36    389.63 o 
  -9   5  22     3789.87     3426.37    291.10 o 
  -7   5  22    14505.62    14157.86    421.66 o 
  -5   5  22     3910.98     3538.55    278.54 o 
  -3   5  22    28427.33    26627.17   1287.19 o 
  -1   5  22     5216.10     4646.64    344.33 o 
   1   5  22    47991.84    45827.44   2814.10 o 
   3   5  22     2361.11     1998.44    190.67 o 
   5   5  22     6891.24     6487.80    502.92 o 
   7   5  22     7624.29     6524.62    331.73 o 
 -10   6  22     2028.85     2034.21    267.86 o 
  -8   6  22      796.56      775.34    180.95 o 
  -6   6  22     5752.76     5731.26    486.91 o 
  -4   6  22    11231.89    10490.49    556.78 o 
  -2   6  22     5857.43     5231.21    290.08 o 
   0   6  22       78.97      176.88     81.68 o 
   2   6  22    11615.65    11723.94    505.46 o 
   4   6  22      650.97      460.94    141.41 o 
   6   6  22      958.48      773.88    194.13 o 
   8   6  22      112.01      152.75    145.05 o 
  -9   7  22        6.02       38.47    148.55 o 
  -7   7  22      709.26      829.46    166.75 o 
  -5   7  22      639.80      477.69    146.23 o 
  -3   7  22      801.83      858.56    148.53 o 
  -1   7  22     2029.54     1746.50    188.81 o 
   1   7  22     2269.59     2016.61    187.82 o 
   3   7  22      183.84      178.59    122.91 o 
   5   7  22      810.18      761.37    163.73 o 
   7   7  22      594.38      567.19    170.98 o 
 -10   8  22      685.33      639.09    205.03 o 
  -8   8  22     3256.03     3500.47    304.25 o 
  -6   8  22     8317.10     8735.88    555.10 o 
  -4   8  22    22991.47    23020.17   1625.45 o 
  -2   8  22    11359.61    11396.92   1038.88 o 
   0   8  22      140.57      214.33    116.19 o 
   2   8  22    12454.49    11490.89    814.59 o 
   4   8  22     3708.88     4182.09    316.56 o 
   6   8  22     5854.55     6033.22    448.65 o 
  -9   9  22     2711.52     2340.67    290.27 o 
  -7   9  22     8250.26     8105.12    376.21 o 
  -5   9  22     2866.66     1857.71    628.49 o 
  -3   9  22    33558.60    33697.05   2209.92 o 
  -1   9  22      131.92      164.07    121.10 o 
   1   9  22    20312.54    19781.54   2635.59 o 
   3   9  22      721.30      709.19    161.52 o 
   5   9  22     7912.37     7892.38    608.44 o 
   7   9  22     6639.76     6116.04    426.95 o 
  -8  10  22     6257.46     6486.37    409.77 o 
  -6  10  22      227.09      481.35    160.06 o 
  -4  10  22     1633.95     1678.95    224.84 o 
  -2  10  22     5805.07     5707.57    567.43 o 
   0  10  22    14703.08    14543.20   1359.94 o 
   2  10  22     8252.37     7694.66    898.24 o 
   4  10  22      332.85      442.03    178.63 o 
   6  10  22     8574.42     8331.31    903.60 o 
  -7  11  22        9.27       29.26    133.05 o 
  -5  11  22       15.09       54.30    146.45 o 
  -3  11  22     1299.38     1793.07    240.56 o 
  -1  11  22      163.71      233.92    145.36 o 
   1  11  22      425.38      313.82    134.84 o 
   3  11  22      292.10      206.85    151.14 o 
   5  11  22     2601.16     2523.96    292.30 o 
  -6  12  22     1828.73     1831.91    265.76 o 
  -4  12  22     2504.23     2527.60    285.49 o 
  -2  12  22      536.81      543.38    159.33 o 
   0  12  22     5209.54     5459.72    531.09 o 
   2  12  22     4325.20     4360.15    493.06 o 
   4  12  22     1088.02     1180.29    215.27 o 
  -5  13  22      301.35      131.57    182.74 o 
  -3  13  22    13765.53    13920.41   1515.52 o 
  -1  13  22      405.72      458.46    162.99 o 
   1  13  22     8286.80     7717.54    979.57 o 
   3  13  22     3428.60     3370.21    384.24 o 
  -2  14  22     9785.97     9682.93    822.91 o 
   0  14  22     3283.07     3407.99    424.85 o 
 -11   1  23        9.34       26.99    135.18 o 
  -9   1  23     8208.19     7098.26    908.25 o 
  -7   1  23     3631.31     3302.18    258.50 o 
  -5   1  23    10128.97    10004.79    400.77 o 
  -3   1  23     1425.42     1480.27    116.16 o 
  -1   1  23    14840.10    15717.92    560.13 o 
   1   1  23     3211.91     2848.90    283.52 o 
   3   1  23     4989.77     4441.78    273.47 o 
   5   1  23      360.01      367.21    140.30 o 
   7   1  23     2054.95     2177.90    231.05 o 
   9   1  23     7441.42     6208.24    393.40 o 
 -10   2  23    10093.17     9007.20    772.66 o 
  -8   2  23     2601.07     2688.71    297.82 o 
  -6   2  23     8262.13     7479.22    324.19 o 
  -4   2  23    42573.96    38613.99   1745.77 o 
  -2   2  23    13913.99    14212.54    803.75 o 
   0   2  23    26033.02    26069.47    990.71 o 
   2   2  23      274.87      219.66    104.68 o 
   4   2  23    47768.68    40529.77   1184.99 o 
   6   2  23      115.58      303.70    140.61 o 
   8   2  23     3910.39     3504.23    275.75 o 
 -11   3  23     2071.79     1465.50    235.28 o 
  -9   3  23     9949.16     8784.10    649.04 o 
  -7   3  23      468.88      702.10    131.55 o 
  -5   3  23    17812.98    16738.86    767.20 o 
  -3   3  23      746.65      829.27    105.56 o 
  -1   3  23    30093.91    30777.23   1171.12 o 
   1   3  23     6528.23     6413.26    315.12 o 
   3   3  23    17067.52    15443.16    691.80 o 
   5   3  23    19340.78    17273.34    756.43 o 
   7   3  23      377.09      358.48    150.20 o 
   9   3  23     2037.80     2163.42    248.63 o 
 -10   4  23       26.65       47.47    155.27 o 
  -8   4  23     2520.82     2983.41    265.86 o 
  -6   4  23     6023.46     6633.95    354.47 o 
  -4   4  23      414.64      408.14    102.06 o 
  -2   4  23      243.79      253.29     92.57 o 
   0   4  23    14069.06    14349.48    684.82 o 
   2   4  23     6057.50     6091.11    277.16 o 
   4   4  23     1007.05     1266.29    176.80 o 
   6   4  23     2662.80     2291.99    232.34 o 
   8   4  23     2979.72     2703.85    261.22 o 
 -11   5  23       60.87      151.98    181.86 o 
  -9   5  23     6653.38     6879.72    377.66 o 
  -7   5  23       58.59      188.14    135.83 o 
  -5   5  23     1992.58     1788.09    321.88 o 
  -3   5  23      123.70      143.21    103.74 o 
  -1   5  23    11732.73    11480.66    725.99 o 
   1   5  23       85.13      131.69    101.37 o 
   3   5  23     3445.80     3319.26    236.02 o 
   5   5  23     3970.19     3585.99    282.23 o 
   7   5  23      531.04      447.91    153.15 o 
 -10   6  23     3451.56     2882.60    300.85 o 
  -8   6  23     6713.71     6957.98    366.85 o 
  -6   6  23     8997.70     8800.30    497.85 o 
  -4   6  23     5562.38     6207.18    440.26 o 
  -2   6  23     6929.60     6877.64    568.09 o 
   0   6  23    31119.77    29120.48   1784.18 o 
   2   6  23     1647.75     1886.40    192.26 o 
   4   6  23     4503.99     4496.98    304.29 o 
   6   6  23      984.10      877.75    174.82 o 
   8   6  23     9866.45     8773.45    766.56 o 
  -9   7  23     1790.58     2112.95    264.77 o 
  -7   7  23       23.23       99.74    124.45 o 
  -5   7  23    36676.73    36347.59   2610.51 o 
  -3   7  23     1686.86     1855.18    225.62 o 
  -1   7  23    10333.99    10558.53    741.78 o 
   1   7  23     3640.09     4198.32    510.77 o 
   3   7  23     8185.15     7964.98    382.79 o 
   5   7  23     9532.79     9408.17    643.57 o 
   7   7  23     5278.11     4960.68    519.87 o 
  -8   8  23     3762.13     4088.33    327.49 o 
  -6   8  23     5914.10     5652.65    305.20 o 
  -4   8  23     5687.30     4960.24    398.53 o 
  -2   8  23     5829.74     6365.01    584.68 o 
   0   8  23    11676.90    12203.72   1019.97 o 
   2   8  23      128.27      165.69    136.16 o 
   4   8  23     3500.46     3471.94    269.98 o 
   6   8  23      251.86      182.99    156.75 o 
  -9   9  23      777.58      705.12    207.51 o 
  -7   9  23       39.78       67.99    134.76 o 
  -5   9  23     1315.38     1571.43    228.53 o 
  -3   9  23       56.22      128.82    118.56 o 
  -1   9  23       59.68      216.68    121.40 o 
   1   9  23        6.87       11.25    120.15 o 
   3   9  23       74.26      135.37    137.98 o 
   5   9  23      146.42       94.01    144.85 o 
  -8  10  23     2581.85     3072.67    278.80 o 
  -6  10  23     7344.58     6682.34    407.69 o 
  -4  10  23     2797.24     2753.82    270.16 o 
  -2  10  23      123.65       45.22    118.56 o 
   0  10  23    12943.43    13284.53   1462.37 o 
   2  10  23     2811.21     3042.97    290.21 o 
   4  10  23     2740.93     2637.29    301.82 o 
  -7  11  23       69.97       86.47    146.21 o 
  -5  11  23     6150.06     6306.01    548.67 o 
  -3  11  23      577.03      722.63    186.78 o 
  -1  11  23    16692.06    17500.78   1620.71 o 
   1  11  23     6292.94     5671.43    891.53 o 
   3  11  23    11767.80    11590.11   1142.28 o 
  -6  12  23     1488.33     1421.58    254.44 o 
  -4  12  23    11407.50    11587.97   1126.42 o 
  -2  12  23     5656.71     5949.91    608.50 o 
   0  12  23     5497.58     5499.79    784.18 o 
   2  12  23       46.49       99.09    138.09 o 
  -3  13  23     1121.38     1019.75    221.79 o 
  -1  13  23      344.87      307.28    155.73 o 
   1  13  23       57.29       85.89    159.81 o 
 -10   0  24     1697.85     1785.18    341.64 o 
  -8   0  24    10287.49     9424.77   2454.60 o 
  -6   0  24    44757.47    45884.66   4042.27 o 
  -4   0  24     4763.75     2515.15   1546.99 o 
  -2   0  24    24878.04    24262.60    597.06 o 
   0   0  24     2891.79     3023.08    383.46 o 
   2   0  24    35323.57    36750.71   1951.61 o 
   4   0  24       74.44       13.04    171.60 o 
   6   0  24     1632.73     1818.58    341.67 o 
   8   0  24     9655.82     7894.80    589.56 o 
 -11   1  24     4056.12     4097.49    413.26 o 
  -9   1  24        1.58       22.41    120.73 o 
  -7   1  24     7292.30     6656.67    592.84 o 
  -5   1  24     2696.69     2638.82    146.63 o 
  -3   1  24    23729.29    23234.22    687.30 o 
  -1   1  24     5382.34     6041.60    252.08 o 
   1   1  24     5399.77     4704.95    241.76 o 
   3   1  24    15874.30    13823.28    780.09 o 
   5   1  24      656.93      673.66    157.90 o 
   7   1  24     5734.05     4982.55    347.39 o 
 -10   2  24      492.01      665.03    180.07 o 
  -8   2  24        9.47       17.25    106.83 o 
  -6   2  24       15.95       84.83     89.64 o 
  -4   2  24      270.75      425.61     95.92 o 
  -2   2  24       98.62       97.32     87.29 o 
   0   2  24     7801.74     7968.30    294.62 o 
   2   2  24      449.75      525.03    133.93 o 
   4   2  24     5879.52     5519.44    340.06 o 
   6   2  24     1688.12     1880.65    213.75 o 
   8   2  24      713.61      715.85    184.25 o 
 -11   3  24     3749.50     3600.47    448.55 o 
  -9   3  24     2131.13     2188.27    252.69 o 
  -7   3  24       87.23       81.29    125.19 o 
  -5   3  24     4960.61     4495.14    328.36 o 
  -3   3  24    10950.84    11353.58    524.65 o 
  -1   3  24      802.20     1059.11    133.10 o 
   1   3  24      119.23      201.18    117.60 o 
   3   3  24    11859.04    10437.81    358.40 o 
   5   3  24     1552.48     1778.15    211.27 o 
   7   3  24     1281.77     1269.71    203.43 o 
 -10   4  24     6629.84     7613.11    419.30 o 
  -8   4  24     1224.07     1228.06    209.68 o 
  -6   4  24    11727.19    12444.22    633.68 o 
  -4   4  24      883.04     1161.93    137.88 o 
  -2   4  24    14654.08    15102.76   1092.30 o 
   0   4  24      496.71      651.68    139.13 o 
   2   4  24    28176.88    26538.87    819.22 o 
   4   4  24      982.83      807.43    164.75 o 
   6   4  24    10211.69     9263.56    378.08 o 
   8   4  24     3327.44     3310.07    314.28 o 
  -9   5  24     2210.38     2858.14    283.56 o 
  -7   5  24    28097.23    27216.00    715.08 o 
  -5   5  24      111.27      114.14     92.35 o 
  -3   5  24    17011.74    16821.50   1070.42 o 
  -1   5  24    22011.53    20542.28   1463.60 o 
   1   5  24    21372.92    21446.67   1179.56 o 
   3   5  24     8922.94     8155.10    549.16 o 
   5   5  24      442.37      486.99    148.45 o 
   7   5  24     9077.44     8347.68    430.17 o 
 -10   6  24       40.07       47.76    158.81 o 
  -8   6  24     6281.77     6496.42    367.10 o 
  -6   6  24     2194.18     2423.62    216.40 o 
  -4   6  24      309.65      307.80    142.51 o 
  -2   6  24    15394.69    15260.33   1109.62 o 
   0   6  24      248.25      285.88    119.56 o 
   2   6  24      118.13      195.63    118.90 o 
   4   6  24     1757.16     1557.21    205.27 o 
   6   6  24     6096.56     5527.84    384.85 o 
  -9   7  24        9.10       26.98    150.79 o 
  -7   7  24     2202.74     2289.48    227.64 o 
  -5   7  24        1.74       47.38    133.40 o 
  -3   7  24     2367.31     2088.30    206.26 o 
  -1   7  24      216.59      381.87    131.99 o 
   1   7  24      713.80      593.90    144.37 o 
   3   7  24      707.08      792.06    162.37 o 
   5   7  24       68.13       76.90    133.06 o 
   7   7  24      195.33      138.91    152.85 o 
  -8   8  24     8016.74     7072.48    391.31 o 
  -6   8  24     7973.86     7939.94    345.32 o 
  -4   8  24      487.37      577.41    173.31 o 
  -2   8  24    20326.97    20938.79   2052.88 o 
   0   8  24       65.83      243.46    127.55 o 
   2   8  24     3051.34     2764.56    270.80 o 
   4   8  24     2631.02     2915.97    251.20 o 
   6   8  24    10537.15     9576.91    856.30 o 
  -7   9  24    12405.84    13069.22    765.49 o 
  -5   9  24     1043.54     1298.04    223.43 o 
  -3   9  24     7642.96     7934.71    796.37 o 
  -1   9  24     9699.35    10379.69    909.62 o 
   1   9  24    14262.57    14878.54   1349.57 o 
   3   9  24    11568.87    11152.77    840.45 o 
   5   9  24      546.16      760.54    187.45 o 
  -6  10  24     3881.05     3615.29    320.39 o 
  -4  10  24      741.13      750.69    192.83 o 
  -2  10  24     4013.89     4408.94    499.77 o 
   0  10  24       13.41        0.00    116.87 o 
   2  10  24    13116.31    12807.84   1339.39 o 
   4  10  24      939.24      857.68    203.54 o 
  -5  11  24     2516.70     2730.84    297.09 o 
  -3  11  24     1233.22     1330.33    232.28 o 
  -1  11  24      474.14      464.02    160.73 o 
   1  11  24      252.80      273.03    143.23 o 
   3  11  24     2074.90     2038.21    270.84 o 
  -4  12  24       46.49       74.38    166.97 o 
  -2  12  24     2456.97     2505.33    279.00 o 
   0  12  24      792.96      884.33    183.16 o 
   2  12  24     3988.06     3739.94    420.96 o 
  -1  13  24     2960.01     3120.83    454.28 o 
 -11   1  25      503.40      298.45    171.82 o 
  -9   1  25     1469.38     1352.65    211.07 o 
  -7   1  25     5424.59     5526.51    440.77 o 
  -5   1  25    17631.11    17772.32    541.56 o 
  -3   1  25     3261.93     3636.39    163.25 o 
  -1   1  25      477.20      475.98    137.09 o 
   1   1  25    10310.20    10269.70    340.40 o 
   3   1  25     4067.41     3967.56    248.38 o 
   5   1  25      170.75      150.70    135.68 o 
   7   1  25       47.65       58.42    155.39 o 
 -10   2  25     2434.14     2012.56    255.61 o 
  -8   2  25     8196.23     8206.47    806.53 o 
  -6   2  25       24.81        0.00    111.47 o 
  -4   2  25    22354.95    23455.74   1185.18 o 
  -2   2  25     1329.08     1738.88    185.84 o 
   0   2  25    33850.30    38520.29   1107.26 o 
   2   2  25     4264.33     4224.77    252.76 o 
   4   2  25     8534.43     8887.70    419.73 o 
   6   2  25     9805.22     8944.66    580.22 o 
   8   2  25     4316.35     3778.86    339.53 o 
  -9   3  25     8015.15     8610.48    574.36 o 
  -7   3  25      408.20      674.78    166.61 o 
  -5   3  25     6749.40     7412.27    333.20 o 
  -3   3  25    11355.88    11266.63    675.23 o 
  -1   3  25    10921.16    12043.70    457.55 o 
   1   3  25    18699.82    17930.53    702.48 o 
   3   3  25       44.32      125.30    119.77 o 
   5   3  25    22619.04    20065.13    585.56 o 
   7   3  25     1420.05     1323.68    214.02 o 
 -10   4  25       41.66        0.00    153.29 o 
  -8   4  25     4858.24     5091.45    324.41 o 
  -6   4  25      228.32      302.00    123.34 o 
  -4   4  25      675.59      786.14    146.64 o 
  -2   4  25       65.64       71.32     86.50 o 
   0   4  25     2272.48     2579.82    211.50 o 
   2   4  25     3452.85     3487.45    240.40 o 
   4   4  25     1375.21     1425.84    198.09 o 
   6   4  25       74.23       63.09    134.12 o 
  -9   5  25      518.15      661.20    195.45 o 
  -7   5  25     1935.16     2337.20    250.77 o 
  -5   5  25     3567.96     3632.70    237.32 o 
  -3   5  25      627.85      434.18    126.57 o 
  -1   5  25     1949.80     1870.90    189.72 o 
   1   5  25    11334.45    11293.02    446.00 o 
   3   5  25      872.86      863.89    171.78 o 
   5   5  25     1020.90     1065.20    185.27 o 
   7   5  25     1887.84     1899.21    239.07 o 
  -8   6  25    10783.84    10490.21    557.21 o 
  -6   6  25      550.44      450.75    146.36 o 
  -4   6  25    15082.13    17202.68   1510.61 o 
  -2   6  25       21.84       60.48    117.08 o 
   0   6  25    11983.65    12397.82    762.50 o 
   2   6  25     4562.46     4475.84    272.34 o 
   4   6  25     7365.59     7281.86    340.15 o 
   6   6  25     2625.83     2375.94    249.66 o 
  -9   7  25    10591.55    10958.04    486.16 o 
  -7   7  25      757.80      953.48    182.43 o 
  -5   7  25     6016.69     6505.55    515.42 o 
  -3   7  25    30882.85    32175.98   2160.15 o 
  -1   7  25     5568.59     6705.79    644.54 o 
   1   7  25     2309.70     2268.02    364.04 o 
   3   7  25      744.40      665.81    166.62 o 
   5   7  25    15229.67    14138.86    913.96 o 
  -8   8  25     2856.35     3103.04    307.37 o 
  -6   8  25      270.94      226.09    157.64 o 
  -4   8  25     9591.75     9941.83    997.98 o 
  -2   8  25      261.86      248.16    139.66 o 
   0   8  25     5566.38     5782.75    615.59 o 
   2   8  25     2252.08     2108.36    251.61 o 
   4   8  25     3306.22     3359.36    272.42 o 
   6   8  25     3621.98     3644.85    299.54 o 
  -7   9  25      670.22      799.07    208.10 o 
  -5   9  25      208.29      121.71    147.63 o 
  -3   9  25     5807.34     6052.49    578.57 o 
  -1   9  25       12.16      103.53    129.39 o 
   1   9  25     1873.14     1991.77    225.18 o 
   3   9  25      483.03      414.39    183.00 o 
   5   9  25      687.58      714.60    214.06 o 
  -6  10  25      223.66      371.53    182.17 o 
  -4  10  25     5090.98     5566.16    596.94 o 
  -2  10  25       90.08       22.69    118.82 o 
   0  10  25     6874.68     7054.82    639.88 o 
   2  10  25     3090.38     2735.02    287.37 o 
   4  10  25     3980.67     4075.57    374.26 o 
  -5  11  25     3935.60     4262.11    364.17 o 
  -3  11  25     2612.28     3131.99    307.80 o 
  -1  11  25     5245.67     5867.34    552.10 o 
   1  11  25    16334.54    16504.81   1803.97 o 
   3  11  25      595.79      695.54    216.51 o 
  -4  12  25     6287.83     6498.23    514.49 o 
  -2  12  25      461.64      339.01    184.04 o 
   0  12  25     7204.41     7969.28    879.93 o 
 -10   0  26     4753.83     4260.74   1109.88 o 
  -8   0  26      499.00      468.95    227.34 o 
  -6   0  26    45840.39    46300.39   4219.17 o 
  -4   0  26       72.75      149.87    100.83 o 
  -2   0  26    13326.13    14876.67    494.37 o 
   0   0  26    22114.16    23296.05    797.97 o 
   2   0  26    11826.09    12106.56    627.40 o 
   4   0  26     1889.95     1869.26    336.67 o 
   6   0  26     5980.85     5615.39    509.00 o 
  -9   1  26     2684.05     2998.36    348.25 o 
  -7   1  26     4830.20     4628.60    288.50 o 
  -5   1  26     5787.56     6272.37    216.22 o 
  -3   1  26      785.91     1154.65    136.73 o 
  -1   1  26    18833.71    19940.58    515.10 o 
   1   1  26      112.71      335.37    128.30 o 
   3   1  26     8889.40     9418.80    348.50 o 
   5   1  26     2798.52     2385.38    268.38 o 
   7   1  26     5395.22     4582.42    356.81 o 
 -10   2  26     1662.44     2101.72    317.10 o 
  -8   2  26       11.51       55.08    142.17 o 
  -6   2  26     2668.07     2600.56    235.82 o 
  -4   2  26      683.44      664.91    121.47 o 
  -2   2  26     2927.49     3196.94    219.16 o 
   0   2  26      832.80     1459.37    210.04 o 
   2   2  26      850.52      845.36    163.14 o 
   4   2  26     2202.95     2311.14    227.89 o 
   6   2  26       79.82      232.08    155.75 o 
  -9   3  26      807.21     1276.59    258.17 o 
  -7   3  26     3896.48     4321.25    300.55 o 
  -5   3  26      151.51      124.05    104.50 o 
  -3   3  26      422.21      193.44     92.78 o 
  -1   3  26    17080.93    19262.75    848.74 o 
   1   3  26     1561.26     1628.38    192.41 o 
   3   3  26     2178.22     2385.41    223.61 o 
   5   3  26     3279.10     3286.53    264.81 o 
   7   3  26     4581.75     4434.42    343.71 o 
 -10   4  26     7185.94     8372.44    451.77 o 
  -8   4  26      206.28      422.00    168.46 o 
  -6   4  26     8675.31     9265.33    520.54 o 
  -4   4  26     1612.92     1534.13    176.38 o 
  -2   4  26    11644.08    12177.47    768.95 o 
   0   4  26     4728.38     5425.27    277.07 o 
   2   4  26     9572.21    10218.03    370.90 o 
   4   4  26    11320.40     9972.23    467.70 o 
   6   4  26      107.31      146.21    146.61 o 
  -9   5  26     1613.28     2373.02    279.08 o 
  -7   5  26     1057.23     1321.93    216.09 o 
  -5   5  26    17430.04    19305.57   1117.16 o 
  -3   5  26     8021.25     8569.70    537.39 o 
  -1   5  26    10891.14    12445.07    943.72 o 
   1   5  26     1344.22     1310.96    182.30 o 
   3   5  26    26241.21    25057.57   1003.40 o 
   5   5  26       53.24       32.51    126.73 o 
   7   5  26     1967.00     1926.59    253.95 o 
  -8   6  26     3064.31     3340.55    305.72 o 
  -6   6  26     1576.77     1545.19    228.83 o 
  -4   6  26     3573.44     3818.41    379.83 o 
  -2   6  26     5491.65     5797.26    423.34 o 
   0   6  26      727.55      785.60    208.95 o 
   2   6  26       52.66      156.61    133.56 o 
   4   6  26     2395.13     2316.00    242.57 o 
   6   6  26     1938.40     2219.57    320.39 o 
  -7   7  26        8.15       93.23    136.25 o 
  -5   7  26      671.72      556.95    185.06 o 
  -3   7  26     1077.30     1057.84    177.38 o 
  -1   7  26      706.42      854.39    193.16 o 
   1   7  26      492.10      551.71    169.13 o 
   3   7  26     1029.45     1080.56    190.00 o 
   5   7  26       13.13       97.51    149.26 o 
  -8   8  26     1391.70     1503.30    258.54 o 
  -6   8  26     4744.90     5221.88    352.37 o 
  -4   8  26     5283.06     5252.36    481.06 o 
  -2   8  26    10051.46    11054.12   1113.70 o 
   0   8  26     1606.93     1644.63    203.18 o 
   2   8  26      541.66      562.58    185.80 o 
   4   8  26     3483.81     3760.49    330.41 o 
  -7   9  26     2240.99     2129.27    291.60 o 
  -5   9  26     9040.66    10010.18    956.89 o 
  -3   9  26     4487.33     5151.78    589.71 o 
  -1   9  26     9534.49    10343.55   1021.33 o 
   1   9  26      276.28      298.94    166.24 o 
   3   9  26    11850.25    11484.72    899.89 o 
  -6  10  26     4444.01     4301.81    421.62 o 
  -4  10  26       97.19       55.86    141.54 o 
  -2  10  26     2781.62     3253.36    333.51 o 
   0  10  26     5858.62     5560.17    512.68 o 
   2  10  26     4015.72     4173.23    509.84 o 
  -5  11  26      215.26      317.35    194.59 o 
  -3  11  26      893.77     1055.89    225.23 o 
  -1  11  26     2891.00     3213.07    374.37 o 
   1  11  26      459.21      635.47    188.34 o 
  -2  12  26     2138.15     2459.48    434.14 o 
  -9   1  27     2458.28     2275.68    373.33 o 
  -7   1  27     7387.70     8699.79    621.29 o 
  -5   1  27      161.95      189.13    106.24 o 
  -3   1  27    11641.98    12689.50    422.56 o 
  -1   1  27     2707.13     2688.54    209.78 o 
   1   1  27     2904.98     3681.41    243.78 o 
   3   1  27     1818.09     1944.98    244.34 o 
   5   1  27     4801.29     4745.73    396.55 o 
   7   1  27       56.20      183.86    180.19 o 
 -10   2  27     1720.77     2113.51    324.73 o 
  -8   2  27    13037.72    14956.40   1092.94 o 
  -6   2  27      279.60      445.93    156.60 o 
  -4   2  27     2300.78     2372.15    200.12 o 
  -2   2  27    20622.88    22333.33    772.16 o 
   0   2  27    10900.26    11822.25    377.39 o 
   2   2  27     7432.04     7027.08    368.78 o 
   4   2  27       37.95       87.96    132.64 o 
   6   2  27    17242.11    15806.71    563.68 o 
  -9   3  27      798.84      856.08    211.82 o 
  -7   3  27     4473.53     5041.48    319.55 o 
  -5   3  27      885.79      960.45    185.77 o 
  -3   3  27    12421.42    13554.16    966.75 o 
  -1   3  27       79.65      203.59    125.04 o 
   1   3  27    19327.47    21716.16    559.24 o 
   3   3  27     2673.30     2649.92    246.15 o 
   5   3  27     3820.55     3616.73    280.58 o 
   7   3  27     3030.69     2631.16    279.12 o 
  -8   4  27      310.90      389.00    168.63 o 
  -6   4  27     5687.23     6731.55    341.50 o 
  -4   4  27     6126.47     6967.57    358.43 o 
  -2   4  27      244.43      209.86    125.36 o 
   0   4  27      287.71      286.29    136.48 o 
   2   4  27    10061.26     9858.72    373.67 o 
   4   4  27     3732.67     3642.86    301.88 o 
   6   4  27       61.18        0.63    163.73 o 
  -9   5  27      242.24      252.20    178.88 o 
  -7   5  27     1408.18     1359.69    221.16 o 
  -5   5  27      464.06      541.11    174.58 o 
  -3   5  27     1515.27     1840.64    224.50 o 
  -1   5  27      484.96      701.29    177.63 o 
   1   5  27     4556.73     4565.50    279.18 o 
   3   5  27     1369.88     1807.14    220.52 o 
   5   5  27     1210.61     1582.29    226.09 o 
  -8   6  27     2560.37     2961.66    298.73 o 
  -6   6  27     6206.04     7098.84    638.00 o 
  -4   6  27     8456.76     9381.23    870.07 o 
  -2   6  27     2052.65     2487.79    223.96 o 
   0   6  27     2661.72     3178.72    306.46 o 
   2   6  27    15947.42    15991.22    811.59 o 
   4   6  27     1345.98     1550.47    219.25 o 
   6   6  27     2928.72     2788.53    283.53 o 
  -7   7  27     7046.75     8215.57    796.35 o 
  -5   7  27     1398.50     1498.24    232.23 o 
  -3   7  27    19025.46    20321.26   1641.08 o 
  -1   7  27     3302.44     3786.34    374.80 o 
   1   7  27     7207.31     7160.83   1170.13 o 
   3   7  27      121.12       76.67    139.83 o 
   5   7  27     3533.80     3673.38    300.59 o 
  -6   8  27     1783.25     2366.15    278.70 o 
  -4   8  27     4220.27     4507.11    489.40 o 
  -2   8  27     1446.51     1530.76    208.83 o 
   0   8  27     1156.63     1432.88    235.96 o 
   2   8  27     5426.96     5605.86    441.64 o 
   4   8  27      259.68      268.83    184.71 o 
  -5   9  27        3.76        0.00    148.73 o 
  -3   9  27      721.23      863.11    204.75 o 
  -1   9  27     1551.60     1840.59    252.17 o 
   1   9  27       13.87      183.17    167.59 o 
   3   9  27     1212.57     1227.23    245.30 o 
  -4  10  27     6675.36     6965.00    833.95 o 
  -2  10  27      426.72      462.21    164.02 o 
   0  10  27      538.79      702.41    183.19 o 
   2  10  27     6055.31     6623.68    664.00 o 
  -3  11  27     4591.87     5381.23    551.88 o 
  -1  11  27       56.49      144.75    159.51 o 
  -8   0  28      352.68      536.33    242.81 o 
  -6   0  28     2221.55     2526.35    341.67 o 
  -4   0  28    35906.13    38357.54   2692.66 o 
  -2   0  28     8646.33    10831.60    584.61 o 
   0   0  28     1450.03     1756.23    318.37 o 
   2   0  28     2626.28     2582.31    382.08 o 
   4   0  28    20898.22    22344.89   1331.85 o 
   6   0  28     1180.38      910.40    325.08 o 
  -9   1  28     3659.75     4170.39    571.47 o 
  -7   1  28      155.32      126.64    179.21 o 
  -5   1  28     6263.13     7309.09    619.43 o 
  -3   1  28     1286.51      867.85    334.80 o 
  -1   1  28     8821.85    11240.00    396.31 o 
   1   1  28     2039.94     2649.76    264.31 o 
   3   1  28     3208.42     3446.94    298.65 o 
   5   1  28     5217.34     5009.75    359.43 o 
  -8   2  28      867.24     1203.83    249.95 o 
  -6   2  28     1794.16     2090.60    235.33 o 
  -4   2  28     1428.16     1700.76    300.25 o 
  -2   2  28       97.51      165.30    126.44 o 
   0   2  28     5407.25     5597.69    286.52 o 
   2   2  28     2734.01     2222.61    213.33 o 
   4   2  28        2.82       38.82    153.14 o 
   6   2  28     3130.53     2710.76    314.41 o 
  -9   3  28     2555.52     3173.57    358.79 o 
  -7   3  28     1311.69     1416.67    221.99 o 
  -5   3  28      558.72      727.95    176.89 o 
  -3   3  28     2150.33     2278.78    234.41 o 
  -1   3  28     6823.89     8364.56    338.50 o 
   1   3  28      147.40      266.98    142.17 o 
   3   3  28      438.26      813.53    180.63 o 
   5   3  28     2916.37     2993.18    272.32 o 
  -8   4  28     2889.44     3553.33    309.10 o 
  -6   4  28     2203.78     2440.19    253.90 o 
  -4   4  28     5516.03     6284.93    638.93 o 
  -2   4  28     5504.29     6817.89    596.21 o 
   0   4  28    17233.04    19873.00    904.81 o 
   2   4  28      139.24      313.26    155.02 o 
   4   4  28     9527.65     9783.37    418.50 o 
   6   4  28      505.97      437.07    183.43 o 
  -7   5  28      693.91      634.69    223.01 o 
  -5   5  28    13641.53    15925.27   1449.67 o 
  -3   5  28     1016.49     1211.66    185.72 o 
  -1   5  28     9219.36     9862.20    893.39 o 
   1   5  28     8917.03     8722.81    362.08 o 
   3   5  28     8736.14     9231.03    383.74 o 
   5   5  28     3353.21     3047.50    279.85 o 
  -8   6  28     1055.97     1542.96    253.68 o 
  -6   6  28     4984.67     5486.81    355.46 o 
  -4   6  28     1050.98     1272.96    221.31 o 
  -2   6  28     1250.06     1235.25    190.80 o 
   0   6  28     8247.37     8972.71   1034.55 o 
   2   6  28      831.61      902.65    184.62 o 
   4   6  28       50.03       68.75    151.92 o 
  -7   7  28        4.73        0.00    174.70 o 
  -5   7  28      451.31      526.99    188.41 o 
  -3   7  28      156.58      250.92    145.68 o 
  -1   7  28     1258.79     1302.14    226.32 o 
   1   7  28      224.71      218.42    169.35 o 
   3   7  28      364.47      422.39    185.85 o 
  -6   8  28     8083.94     8487.54    922.82 o 
  -4   8  28     3171.31     3835.28    572.99 o 
  -2   8  28     1162.23     1147.05    199.56 o 
   0   8  28    10818.33    11966.61   1028.05 o 
   2   8  28     1898.16     2054.65    272.85 o 
  -5   9  28    10375.55    12711.06   1390.23 o 
  -3   9  28      324.40      261.24    155.94 o 
  -1   9  28     5438.73     6531.52    694.14 o 
   1   9  28     3688.92     3953.29    546.06 o 
  -4  10  28     2655.99     3223.92    323.29 o 
  -2  10  28     3984.89     4456.48    431.96 o 
   0  10  28     4365.75     4690.10    367.67 o 
  -9   1  29     1767.70     2170.99    313.23 o 
  -7   1  29     2057.35     2538.61    304.90 o 
  -5   1  29     8500.63    10159.44    629.64 o 
  -3   1  29    14052.93    16182.23    498.59 o 
  -1   1  29      274.50      350.74    163.22 o 
   1   1  29       34.54      461.17    175.64 o 
   3   1  29     3801.03     3690.94    312.64 o 
   5   1  29     3066.24     3195.87    323.08 o 
  -8   2  29      863.65      901.41    246.16 o 
  -6   2  29     9177.58    10747.41    984.82 o 
  -4   2  29      996.85     1092.11    197.51 o 
  -2   2  29     9032.00    11465.79    452.99 o 
   0   2  29     1040.89      958.67    169.13 o 
   2   2  29    19006.18    20643.21    599.97 o 
   4   2  29      374.34      485.03    270.96 o 
  -7   3  29     4736.70     5485.37    365.90 o 
  -5   3  29       95.06      110.40    147.01 o 
  -3   3  29     7317.97     8461.49    420.69 o 
  -1   3  29     9494.47    11624.12    635.27 o 
   1   3  29     7271.68     9176.88    556.09 o 
   3   3  29     7458.40     7838.14    361.47 o 
   5   3  29       12.09        0.00    148.77 o 
  -8   4  29      331.69      392.74    184.75 o 
  -6   4  29      567.45      848.45    232.54 o 
  -4   4  29      300.96      415.01    159.53 o 
  -2   4  29     2086.44     2878.27    264.54 o 
   0   4  29      684.22     1060.90    191.21 o 
   2   4  29      136.59      337.42    155.21 o 
   4   4  29     1663.86     1667.01    232.38 o 
  -7   5  29       59.79        0.00    176.97 o 
  -5   5  29     1314.25     1801.89    238.85 o 
  -3   5  29     6566.37     7575.27    572.87 o 
  -1   5  29       30.60      158.93    165.89 o 
   1   5  29      574.76     1001.33    212.76 o 
   3   5  29     4776.93     5255.95    323.79 o 
   5   5  29       17.21        0.00    148.81 o 
  -6   6  29     3652.18     4483.47    336.53 o 
  -4   6  29      134.65       93.53    156.77 o 
  -2   6  29     7435.57     8736.98    939.82 o 
   0   6  29      204.86       95.05    163.88 o 
   2   6  29     4379.87     5331.33    368.08 o 
   4   6  29     2065.97     1840.97    243.08 o 
  -7   7  29    14017.98    16722.38   1862.24 o 
  -5   7  29       60.80      112.63    163.33 o 
  -3   7  29     1016.83     1430.59    238.67 o 
  -1   7  29    14366.40    15409.42   1483.10 o 
   1   7  29     3689.10     4065.31    499.63 o 
   3   7  29     1352.83     1728.44    265.80 o 
  -6   8  29     2445.13     2681.00    307.54 o 
  -4   8  29       80.84        0.00    151.80 o 
  -2   8  29     6582.52     7630.69    653.07 o 
   0   8  29       23.39        0.00    168.09 o 
   2   8  29     2134.33     2159.37    285.71 o 
  -3   9  29     1019.03      793.13    208.55 o 
  -1   9  29     2523.98     3079.33    392.83 o 
   1   9  29        9.22        0.00    172.34 o 
  -8   0  30     7850.27    13292.78   1042.32 o 
  -6   0  30      384.09     1241.78    437.52 o 
  -4   0  30    20462.36    22166.01    818.92 o 
  -2   0  30      545.47     1037.43    292.79 o 
   0   0  30    10529.58    13075.72    684.61 o 
   2   0  30     2686.53     3091.59    425.22 o 
   4   0  30     2541.09     2830.49    436.12 o 
  -7   1  30     2573.43     4157.01    366.70 o 
  -5   1  30     5500.59     6107.63    486.74 o 
  -3   1  30     2340.74     2995.48    270.20 o 
  -1   1  30      200.58      253.19    166.70 o 
   1   1  30     7371.21     8459.91    413.70 o 
   3   1  30      372.25      568.68    200.58 o 
   5   1  30     2658.22     2846.58    320.06 o 
  -8   2  30      283.35      603.79    231.41 o 
  -6   2  30      168.73      213.15    175.70 o 
  -4   2  30      583.44      779.65    186.46 o 
  -2   2  30      201.12      413.17    153.22 o 
   0   2  30     1344.54     1735.35    245.57 o 
   2   2  30      583.55      963.83    215.51 o 
   4   2  30       13.74       31.98    162.16 o 
  -7   3  30     2201.29     2518.49    313.52 o 
  -5   3  30     4852.21     5869.84    487.56 o 
  -3   3  30       73.45      257.47    164.30 o 
  -1   3  30      526.86      714.87    174.71 o 
   1   3  30     6813.08     7896.60    359.99 o 
   3   3  30     1408.25     1821.81    263.35 o 
  -6   4  30        2.86        0.00    160.65 o 
  -4   4  30     6775.83     8563.41    797.61 o 
  -2   4  30       84.71        0.00    149.56 o 
   0   4  30    12411.27    16038.27    757.80 o 
   2   4  30     3387.17     3923.91    291.53 o 
   4   4  30     4434.48     4904.42    330.30 o 
  -7   5  30      380.11      338.93    213.60 o 
  -5   5  30      928.48     1125.34    214.57 o 
  -3   5  30    12368.21    14793.37   1466.38 o 
  -1   5  30     5754.88     7227.20    579.49 o 
   1   5  30     2984.98     3658.21    320.01 o 
   3   5  30      227.34       44.13    150.80 o 
  -6   6  30      948.94      966.96    226.92 o 
  -4   6  30     2265.65     2477.28    274.85 o 
  -2   6  30     1173.43     1134.59    218.52 o 
   0   6  30     1036.08     1302.64    234.34 o 
   2   6  30       25.54       30.64    169.86 o 
  -5   7  30      124.89      321.34    183.84 o 
  -3   7  30      117.02       64.05    164.23 o 
  -1   7  30      428.38      641.13    203.57 o 
   1   7  30      208.74      300.70    185.34 o 
  -4   8  30     4232.79     5106.86    895.25 o 
  -2   8  30     1478.59     1769.95    262.28 o 
   0   8  30     2617.18     3074.21    318.54 o 
  -1   9  30     4222.47     5110.06    536.78 o 
  -7   1  31     3340.99     5218.03    720.62 o 
  -5   1  31     4412.09     5398.18    669.14 o 
  -3   1  31      352.77      539.60    187.78 o 
  -1   1  31     3422.30     4259.69    323.82 o 
   1   1  31      178.27      585.33    194.79 o 
   3   1  31      379.35      562.85    201.55 o 
  -6   2  31     9002.25    11412.40   1286.40 o 
  -4   2  31       47.50       35.57    155.08 o 
  -2   2  31     3321.07     4797.28    329.16 o 
   0   2  31     6247.24     7807.64    407.93 o 
   2   2  31     3781.83     4535.53    350.14 o 
   4   2  31     2710.58     3168.54    327.09 o 
  -7   3  31      851.13     1029.53    259.93 o 
  -5   3  31     3102.33     3887.29    355.64 o 
  -3   3  31     2542.42     3287.72    300.87 o 
  -1   3  31    11056.55    13718.62    677.59 o 
   1   3  31        5.16       46.33    155.30 o 
   3   3  31     9180.15    11404.55    495.72 o 
  -6   4  31       80.06       55.60    179.83 o 
  -4   4  31     2600.73     3244.26    345.77 o 
  -2   4  31     3155.35     4032.76    323.06 o 
   0   4  31       11.52       49.86    168.27 o 
   2   4  31        6.96      134.22    162.78 o 
  -5   5  31       32.67       85.47    160.99 o 
  -3   5  31      815.44     1134.39    227.32 o 
  -1   5  31     3439.00     3901.64    329.11 o 
   1   5  31       15.73       80.03    173.72 o 
   3   5  31     1053.05     1261.52    227.41 o 
  -4   6  31     2540.07     2989.29    301.40 o 
  -2   6  31     5101.40     6452.94    388.31 o 
   0   6  31      557.78      782.04    215.72 o 
   2   6  31     2047.32     3128.45    322.77 o 
  -3   7  31     1170.18     1125.37    357.76 o 
  -1   7  31     3752.07     4708.09    540.49 o 
   1   7  31      849.32     1094.85    243.96 o 
  -2   8  31     2129.18     2584.58    474.55 o 
  -4   0  32      980.81     1442.04    332.03 o 
  -2   0  32    14336.45    18730.00    823.47 o 
   0   0  32     7577.66     9890.08    636.50 o 
   2   0  32     1014.02     1139.68    440.73 o 
  -5   1  32      345.07      315.27    347.44 o 
  -3   1  32     4105.92     5101.80    398.42 o 
  -1   1  32      231.46      419.57    189.04 o 
   1   1  32     2524.45     3591.44    322.80 o 
   3   1  32     1147.71     1277.00    253.33 o 
  -6   2  32      233.74       96.51    315.27 o 
  -4   2  32     2161.67     2547.41    649.84 o 
  -2   2  32      376.06      722.07    248.88 o 
   0   2  32      728.98      880.85    215.72 o 
   2   2  32     1676.32     2061.40    282.27 o 
  -5   3  32      350.11      470.60    222.12 o 
  -3   3  32     1094.49     1754.77    247.60 o 
  -1   3  32      270.48      447.48    228.15 o 
   1   3  32     1111.00     1774.01    262.70 o 
   3   3  32      290.16      397.70    210.07 o 
  -6   4  32     1075.49     1424.46    284.14 o 
  -4   4  32     3637.66     4187.46    377.99 o 
  -2   4  32     3293.32     4756.69    349.62 o 
   0   4  32     3142.77     4544.47    350.33 o 
   2   4  32     7771.48     9020.98    458.64 o 
  -5   5  32       20.16        0.00    179.75 o 
  -3   5  32     6664.45     8847.96    811.60 o 
  -1   5  32      154.48      228.15    185.25 o 
   1   5  32     5332.42     7033.40    514.49 o 
  -4   6  32     1825.65     1981.11    319.53 o 
  -2   6  32       71.13       56.84    177.42 o 
   0   6  32      279.65      302.75    193.16 o 
  -3   1  33     6904.09     8621.75    500.13 o 
  -1   1  33     3563.28     5586.13    372.78 o 
   1   1  33      394.50      366.42    200.92 o 
  -4   2  33     5073.08     6407.18    543.66 o 
  -2   2  33     1803.20     3037.52    353.14 o 
   0   2  33     3042.43     4712.48    367.62 o 
   2   2  33      281.13       40.81    183.08 o 
  -5   3  33     3078.91     3427.83    360.05 o 
  -3   3  33      197.65      326.33    215.63 o 
  -1   3  33     4268.02     5824.74    485.74 o 
   1   3  33     3637.00     4683.01    361.31 o 
  -4   4  33      136.25      336.79    217.89 o 
  -2   4  33      179.65      403.30    199.18 o 
   0   4  33     1380.18     1644.94    337.18 o 
  -3   5  33       23.85       33.59    200.48 o 
  -1   5  33     2177.13     3025.81    321.58 o 
  -4   0  34      156.47       96.51    353.87 o 
  -2   0  34     1612.50     2315.48    407.17 o 
   0   0  34      745.34      740.86    325.08 o 
  -3   1  34     2488.88     3890.09    382.58 o 
  -1   1  34     1151.34     1714.92    271.20 o 
  -2   2  34      776.50      854.72    267.93 o 
   0   2  34      218.62      631.55    222.04 o 
                                                 
